# Supplementary material for: Acquisition of resistance to carbapenem and macrolide-mediated quorum sensing inhibition by Pseudomonas aeruginosa via ICETn43716385
Source: Commun Biol. 2018 May 31;1:57. doi: 10.1038/s42003-018-0064-0 (PMC6123621; doi:10.1038/s42003-018-0064-0)
Supplement: Supplementary file 3 — Supplementary Data 1 [file 42003_2018_64_MOESM3_ESM.xlsx]

## Sheet: Islandviewer Results
Supplementary Data 1. Predicted genomic islands in PASGNDM699 genome.
Red: GIs only present in PASGNDM699 but not PASGNDM345.
Island start	Island end	Length	Gene start	Gene end	Product
692912	699694	6782	692782	693477	Phage minor tail protein
692912	699694	6782	693480	694250	Phage tail assembly protein
692912	699694	6782	694305	694907	Phage tail assembly protein I
692912	699694	6782	694966	698619	Phage tail fiber protein
692912	699694	6782	699605	700705	FIG00966085: hypothetical protein
1062239	1077435	15196	1062239	1062922	FIG00954854: hypothetical protein
1062239	1077435	15196	1062915	1063811	Cobalt-zinc-cadmium resistance protein
1062239	1077435	15196	1063900	1064316	Polyribonucleotide nucleotidyltransferase (polynucleotide phosphorylase)
1062239	1077435	15196	1064458	1066971	ATP-dependent helicase HrpB
1062239	1077435	15196	1067027	1068493	site-specific recombinase, phage integrase family
1062239	1077435	15196	1068490	1070418	hypothetical protein
1062239	1077435	15196	1070415	1072463	Phage Integrase
1062239	1077435	15196	1073027	1073209	Transcriptional regulator, XRE family
1062239	1077435	15196	1074042	1075328	FOG: GGDEF domain
1062239	1077435	15196	1076628	1076924	Mobile element protein
1062239	1077435	15196	1076947	1077327	Mobile element protein
1250070	1256769	6699	1250415	1251242	Integrase
1250070	1256769	6699	1251867	1252259	Rossmann fold nucleotide-binding protein Smf possibly involved in DNA uptake
1250070	1256769	6699	1252792	1252908	hypothetical protein
1250070	1256769	6699	1252957	1253259	hypothetical protein
1250070	1256769	6699	1253256	1253597	hypothetical protein
1250070	1256769	6699	1253602	1254291	Phage protein
1250070	1256769	6699	1254464	1254655	Phage protein
1250070	1256769	6699	1254655	1254771	Phage protein
1250070	1256769	6699	1254768	1255430	Phage protein
1250070	1256769	6699	1255427	1255762	Phage protein
1250070	1256769	6699	1255765	1255995	Phage protein
1250070	1256769	6699	1256093	1256326	hypothetical protein
1250070	1256769	6699	1256329	1256715	Transcriptional regulator, LuxR family
1259042	1294050	35008	1260444	1260731	hypothetical protein
1259042	1294050	35008	1260728	1261036	hypothetical protein
1259042	1294050	35008	1261304	1261537	hypothetical protein
1259042	1294050	35008	1261783	1262304	hypothetical protein
1259042	1294050	35008	1262301	1262531	FIG00964051: hypothetical protein
1259042	1294050	35008	1262700	1263701	Primosomal protein I
1259042	1294050	35008	1263698	1264486	DNA replication protein DnaC
1259042	1294050	35008	1264483	1265913	Replicative DNA helicase
1259042	1294050	35008	1265946	1266194	FIG00956875: hypothetical protein
1259042	1294050	35008	1268531	1268863	phage holin, lambda family
1259042	1294050	35008	1268860	1269477	Lytic enzyme
1259042	1294050	35008	1269552	1269716	hypothetical protein
1259042	1294050	35008	1271734	1273509	Phage terminase, large subunit
1259042	1294050	35008	1273509	1273712	hypothetical protein
1259042	1294050	35008	1274014	1275240	Phage portal protein
1259042	1294050	35008	1275248	1277203	ATP-dependent Clp protease proteolytic subunit
1259042	1294050	35008	1277275	1277637	hypothetical protein
1259042	1294050	35008	1277642	1277962	Phage protein
1259042	1294050	35008	1277956	1278429	Phage protein
1259042	1294050	35008	1278433	1278627	FIG00964642: hypothetical protein
1259042	1294050	35008	1278629	1279381	hypothetical protein
1259042	1294050	35008	1280516	1282999	FIG00954405: hypothetical protein
1259042	1294050	35008	1283423	1283560	PE-PGRS virulence associated protein
1259042	1294050	35008	1283560	1285257	FIG00956273: hypothetical protein
1259042	1294050	35008	1285260	1285670	FIG00964183: hypothetical protein
1259042	1294050	35008	1286226	1286630	FIG00963969: hypothetical protein
1259042	1294050	35008	1286627	1288285	COG1156: Archaeal/vacuolar-type H+-ATPase subunit B
1259042	1294050	35008	1288315	1288902	FIG00967075: hypothetical protein
1259042	1294050	35008	1289058	1289651	FIG00965686: hypothetical protein
1259042	1294050	35008	1289657	1289932	FIG00956286: hypothetical protein
1259042	1294050	35008	1290527	1290829	FIG00958463: hypothetical protein
1259042	1294050	35008	1290826	1291056	Phage protein
1259042	1294050	35008	1291222	1291359	Phage protein
1259042	1294050	35008	1291717	1291866	hypothetical protein
1259042	1294050	35008	1293134	1293334	hypothetical protein
1280516	1285257	4741	1280516	1282999	FIG00954405: hypothetical protein
1280516	1285257	4741	1283423	1283560	PE-PGRS virulence associated protein
1280516	1285257	4741	1283560	1285257	FIG00956273: hypothetical protein
1351733	1360310	8577	1351733	1351996	Transcriptional regulator in PFGI-1-like cluster
1351733	1360310	8577	1352076	1352837	FIG00642059: hypothetical protein
1351733	1360310	8577	1353148	1353381	FIG01214592: hypothetical protein
1351733	1360310	8577	1353715	1354260	RecA-family ATPase
1351733	1360310	8577	1354307	1355119	Phage replication protein
1351733	1360310	8577	1355851	1356129	IncP-type oriT binding protein TraK
1351733	1360310	8577	1356449	1356820	IncP-type oriT binding protein TraJ
1351733	1360310	8577	1357086	1357871	Conjugative transfer protein TrbJ
1351733	1360310	8577	1357887	1358156	Conjugative transfer entry exclusion protein TrbK
1351733	1360310	8577	1358153	1359742	Conjugative transfer protein TrbL
1351733	1360310	8577	1360080	1360310	FIG01213713: hypothetical protein
1356449	1376084	19635	1356449	1356820	IncP-type oriT binding protein TraJ
1356449	1376084	19635	1357086	1357871	Conjugative transfer protein TrbJ
1356449	1376084	19635	1357887	1358156	Conjugative transfer entry exclusion protein TrbK
1356449	1376084	19635	1358153	1359742	Conjugative transfer protein TrbL
1356449	1376084	19635	1360080	1360310	FIG01213713: hypothetical protein
1356449	1376084	19635	1360555	1361103	hypothetical protein
1356449	1376084	19635	1361274	1361492	Mercuric transport protein, MerE
1356449	1376084	19635	1361489	1361854	Mercuric resistance operon coregulator
1356449	1376084	19635	1362619	1364307	Mercuric ion reductase
1356449	1376084	19635	1364318	1364596	Periplasmic mercury(+2) binding protein
1356449	1376084	19635	1364610	1364960	Mercuric transport protein, MerT
1356449	1376084	19635	1365032	1365190	Mercuric resistance operon regulatory protein
1356449	1376084	19635	1365260	1366096	Aminoglycoside 3'-phosphotransferase 2 @ Streptomycin 3'-kinase StrB
1356449	1376084	19635	1367705	1370590	Mobile element protein
1356449	1376084	19635	1370669	1371235	Mobile element protein
1356449	1376084	19635	1371515	1372150	Type IV secretory pathway, VirD2 components (relaxase)
1356449	1376084	19635	1374026	1375519	Mobile element protein
1370669	1375519	4850	1370669	1371235	Mobile element protein
1370669	1375519	4850	1371515	1372150	Type IV secretory pathway, VirD2 components (relaxase)
1370669	1375519	4850	1374026	1375519	Mobile element protein
1824172	1828539	4367	1824172	1824573	hypothetical protein
1824172	1828539	4367	1824763	1825953	NADH oxidase
1824172	1828539	4367	1825934	1826539	hypothetical protein
1824172	1828539	4367	1827043	1828539	Type III restriction-modification system methylation subunit
1996656	2001267	4611	1996656	1997390	FIG01219979: hypothetical protein
1996656	2001267	4611	1997484	1997870	Glycine cleavage system H protein
1996656	2001267	4611	1997982	1998158	hypothetical protein
1996656	2001267	4611	1998209	1998820	FIG00984683: hypothetical protein
1996656	2001267	4611	1998965	1999582	Glutathione S-transferase
1996656	2001267	4611	1999658	2000212	Multimeric flavodoxin WrbA
1996656	2001267	4611	2000314	2001267	putative LysR-family transcriptional regulator
2058383	2078921	20538	2058383	2059528	Biosynthetic Aromatic amino acid aminotransferase beta
2058383	2078921	20538	2059521	2061761	Cyclohexadienyl dehydrogenase(EC 1.3.1.43) / 5-Enolpyruvylshikimate-3-phosphate synthase
2058383	2078921	20538	2061761	2062450	Cytidylate kinase
2058383	2078921	20538	2062718	2064397	SSU ribosomal protein S1p
2058383	2078921	20538	2064534	2064818	Integration host factor beta subunit
2058383	2078921	20538	2070394	2070834	UDP-N-acetylglucosamine 4,6-dehydratase
2058383	2078921	20538	2070838	2071956	WbjC
2058383	2078921	20538	2071974	2073104	UDP-N-acetylglucosamine 2-epimerase
2058383	2078921	20538	2073416	2074324	Putative glycosyltransferase
2058383	2078921	20538	2074582	2075265	UDP-glucose 4-epimerase
2058383	2078921	20538	2076539	2078401	nucleotide sugar epimerase/dehydratase WbpM
2058383	2078921	20538	2078592	2078921	DNA uptake protein and related DNA-binding proteins
2457992	2469382	11390	2457824	2458099	hypothetical protein
2457992	2469382	11390	2458099	2458218	hypothetical protein
2457992	2469382	11390	2458203	2458415	hypothetical protein
2457992	2469382	11390	2458412	2460292	C-5 cytosine-specific DNA methylase family protein
2457992	2469382	11390	2460289	2460471	hypothetical protein
2457992	2469382	11390	2460778	2461017	hypothetical protein
2457992	2469382	11390	2461014	2461640	hypothetical protein
2457992	2469382	11390	2461690	2462007	transcriptional regulator, putative
2457992	2469382	11390	2462004	2462234	hypothetical protein
2457992	2469382	11390	2462385	2462669	hypothetical protein
2457992	2469382	11390	2462688	2462999	hypothetical protein
2457992	2469382	11390	2464592	2464840	hypothetical protein
2457992	2469382	11390	2465330	2465614	hypothetical protein
2457992	2469382	11390	2465618	2465848	hypothetical protein
2457992	2469382	11390	2466062	2467183	DNA primase, phage associated
2457992	2469382	11390	2468208	2468351	hypothetical protein
2533321	2539616	6295	2533624	2534043	Hemoglobin-like protein HbO
2533321	2539616	6295	2539304	2541457	hypothetical protein
2541262	2554957	13695	2539304	2541457	hypothetical protein
2541262	2554957	13695	2541586	2544789	hypothetical protein
2541262	2554957	13695	2544802	2546130	hypothetical protein
2541262	2554957	13695	2546260	2546424	hypothetical protein
2541262	2554957	13695	2546509	2546715	hypothetical protein
2541262	2554957	13695	2547464	2547583	hypothetical protein
2541262	2554957	13695	2548824	2551385	autotransporter, putative
2541262	2554957	13695	2551583	2552029	hypothetical protein
2541262	2554957	13695	2552168	2552515	Transcriptional regulator, XRE family
2541262	2554957	13695	2552545	2552847	hypothetical protein
2541262	2554957	13695	2552966	2553148	hypothetical protein
2541262	2554957	13695	2553195	2554115	FIG00965493: hypothetical protein
2541262	2554957	13695	2554195	2555199	Phage-related protein
2557079	2586926	29847	2556944	2557216	FIG00957676: hypothetical protein
2557079	2586926	29847	2557415	2559361	Phage T7 exclusion protein
2557079	2586926	29847	2559726	2560256	Phage T7 exclusion protein associated hypothetical protein
2557079	2586926	29847	2560253	2561623	FIG014574: hypothetical protein
2557079	2586926	29847	2561964	2562392	Putative deoxyribonuclease similar to YcfH, type 4
2557079	2586926	29847	2563842	2564168	Phage integrase
2557079	2586926	29847	2564507	2569636	ATP-dependent DNA helicase RecQ
2557079	2586926	29847	2569735	2569950	VrlI protein
2557079	2586926	29847	2569979	2571985	Type I restriction-modification system, DNA-methyltransferase subunit M
2557079	2586926	29847	2571982	2573319	hypothetical protein
2557079	2586926	29847	2573822	2575360	type I restriction-modification system, S subunit, putative
2557079	2586926	29847	2575362	2579522	protein kinase, putative
2557079	2586926	29847	2579522	2581195	hypothetical protein
2557079	2586926	29847	2581192	2586756	hypothetical protein
2557079	2586926	29847	2586874	2588265	Phage-related integrase
2660502	2664757	4255	2660502	2660927	General secretion pathway protein I
2660502	2664757	4255	2660924	2661514	Type II secretory pathway, pseudopilin PulG
2660502	2664757	4255	2661570	2662583	Type II secretory pathway, component PulK
2660502	2664757	4255	2663230	2663613	hypothetical protein
2660502	2664757	4255	2663613	2664197	FIG00959371: hypothetical protein
2660502	2664757	4255	2664440	2664757	FIG00956760: hypothetical protein
2764609	2769544	4935	2764688	2765692	Integrase
2764609	2769544	4935	2766149	2766271	hypothetical protein
2764609	2769544	4935	2766264	2766743	Phage protein
2764609	2769544	4935	2766743	2768023	Phage protein
2764609	2769544	4935	2768121	2768627	hypothetical protein
2764609	2769544	4935	2768986	2769546	Phage protein
2764609	2769544	4935	2769543	2770169	Phage-related protein
3282390	3292432	10042	3281830	3282549	Uncharacterized protein conserved in bacteria
3282390	3292432	10042	3289861	3290883	elements of external origin; transposon-related functions
3282390	3292432	10042	3291570	3291920	hypothetical protein
3282549	3299339	16790	3289861	3290883	elements of external origin; transposon-related functions
3282549	3299339	16790	3291570	3291920	hypothetical protein
3282549	3299339	16790	3292994	3293215	hypothetical protein
3282549	3299339	16790	3293254	3294255	Cointegrate resolution protein T
3282549	3299339	16790	3294436	3295407	Tn4652, cointegrate resolution protein S
3282549	3299339	16790	3295437	3296180	Bacteriophage protein gp37
3282549	3299339	16790	3296202	3297518	hypothetical protein
3282549	3299339	16790	3297930	3299339	Homospermidine synthase
3295437	3305107	9670	3295437	3296180	Bacteriophage protein gp37
3295437	3305107	9670	3296202	3297518	hypothetical protein
3295437	3305107	9670	3297930	3299339	Homospermidine synthase
3295437	3305107	9670	3301986	3303257	Mobile element protein
3295437	3305107	9670	3303851	3305107	Heavy metal RND efflux outer membrane protein, CzcC family
3295437	3305107	9670	3305104	3306585	Cobalt/zinc/cadmium efflux RND transporter, membrane fusion protein, CzcB family
3309987	3316647	6660	3309740	3310096	hypothetical protein
3309987	3316647	6660	3310522	3311208	BNR repeat domain protein
3309987	3316647	6660	3311303	3311965	Putative protein-S-isoprenylcysteine methyltransferase
3309987	3316647	6660	3312122	3312286	hypothetical protein
3309987	3316647	6660	3312390	3312674	hypothetical protein
3309987	3316647	6660	3312866	3312979	hypothetical protein
3309987	3316647	6660	3314035	3314253	FIG00954364: hypothetical protein
3309987	3316647	6660	3314443	3315762	hypothetical protein
3309987	3316647	6660	3315785	3316528	Bacteriophage protein gp37
3309987	3316647	6660	3316558	3317529	Tn4652, cointegrate resolution protein S
3310522	3328945	18423	3310522	3311208	BNR repeat domain protein
3310522	3328945	18423	3311303	3311965	Putative protein-S-isoprenylcysteine methyltransferase
3310522	3328945	18423	3312122	3312286	hypothetical protein
3310522	3328945	18423	3312390	3312674	hypothetical protein
3310522	3328945	18423	3312866	3312979	hypothetical protein
3310522	3328945	18423	3314035	3314253	FIG00954364: hypothetical protein
3310522	3328945	18423	3314443	3315762	hypothetical protein
3310522	3328945	18423	3315785	3316528	Bacteriophage protein gp37
3310522	3328945	18423	3316558	3317529	Tn4652, cointegrate resolution protein S
3310522	3328945	18423	3317709	3318707	Cointegrate resolution protein T
3310522	3328945	18423	3318794	3319390	hypothetical protein
3310522	3328945	18423	3319479	3319850	FIG00960741: hypothetical protein
3310522	3328945	18423	3320782	3321216	Mercuric resistance operon regulatory protein
3310522	3328945	18423	3321288	3321638	Mercuric transport protein, MerT
3310522	3328945	18423	3321651	3321926	Periplasmic mercury(+2) binding protein
3310522	3328945	18423	3321998	3323683	Mercuric ion reductase
3310522	3328945	18423	3323701	3324066	Mercuric resistance operon coregulator
3310522	3328945	18423	3324063	3324299	Mercuric transport protein, MerE
3310522	3328945	18423	3324296	3325285	Tn21 protein of unknown function Urf2
3310522	3328945	18423	3325416	3325976	Transposon Tn21 resolvase
3310522	3328945	18423	3325979	3328945	Mobile element protein
3317497	3336299	18802	3316558	3317529	Tn4652, cointegrate resolution protein S
3317497	3336299	18802	3317709	3318707	Cointegrate resolution protein T
3317497	3336299	18802	3318794	3319390	hypothetical protein
3317497	3336299	18802	3319479	3319850	FIG00960741: hypothetical protein
3317497	3336299	18802	3320782	3321216	Mercuric resistance operon regulatory protein
3317497	3336299	18802	3321288	3321638	Mercuric transport protein, MerT
3317497	3336299	18802	3321651	3321926	Periplasmic mercury(+2) binding protein
3317497	3336299	18802	3321998	3323683	Mercuric ion reductase
3317497	3336299	18802	3323701	3324066	Mercuric resistance operon coregulator
3317497	3336299	18802	3324063	3324299	Mercuric transport protein, MerE
3317497	3336299	18802	3324296	3325285	Tn21 protein of unknown function Urf2
3317497	3336299	18802	3325416	3325976	Transposon Tn21 resolvase
3317497	3336299	18802	3325979	3328945	Mobile element protein
3317497	3336299	18802	3330777	3332063	Phage replication initiation protein
3317497	3336299	18802	3332411	3332761	hypothetical protein
3317497	3336299	18802	3332973	3333179	hypothetical protein
3317497	3336299	18802	3333330	3334784	Probable coat protein A precursor
3415794	3442212	26418	3415794	3415988	Copper chaperone
3415794	3442212	26418	3416063	3416821	hypothetical protein
3415794	3442212	26418	3417039	3417377	Ferredoxin, 2Fe-2S
3415794	3442212	26418	3417394	3417873	HTH-type transcriptional regulator cueR
3415794	3442212	26418	3417889	3420318	Lead, cadmium, zinc and mercury transporting ATPase; Copper-translocating P-type ATPase
3415794	3442212	26418	3420698	3420979	Transcriptional regulator, ArsR family
3415794	3442212	26418	3421018	3422328	Probable NreB protein
3415794	3442212	26418	3422338	3422595	hypothetical protein
3415794	3442212	26418	3422687	3422893	LysR family transcriptional regulator STM3121
3415794	3442212	26418	3423003	3424163	floR
3415794	3442212	26418	3424449	3426311	Type IV secretory pathway, VirD2 components (relaxase)
3415794	3442212	26418	3426734	3427693	transposase InsA
3415794	3442212	26418	3428178	3429653	msr(E)
3415794	3442212	26418	3429935	3431464	transposase InsA
3415794	3442212	26418	3431922	3432734	blaNDM-1
3415794	3442212	26418	3432792	3432908	Microsomal dipeptidase
3415794	3442212	26418	3433173	3434702	transposase InsA
3415794	3442212	26418	3434929	3435075	Heat shock protein 60 family chaperone GroEL
3415794	3442212	26418	3435377	3435634	NreA-like protein
3415794	3442212	26418	3435924	3436955	Cobalt-zinc-cadmium resistance protein CzcD
3415794	3442212	26418	3436999	3437376	Transcriptional regulator, ArsR family
3415794	3442212	26418	3437801	3439039	Probable Co/Zn/Cd efflux system membrane fusion protein / Multidrug efflux membrane fusion protein M
3415794	3442212	26418	3439036	3442212	RND multidrug efflux transporter; Acriflavin resistance protein
4367448	4374573	7125	4367448	4367714	FIG00953120: hypothetical protein
4367448	4374573	7125	4368208	4368798	Adenylylsulfate kinase
4367448	4374573	7125	4370100	4370444	probable glycosyl transferase
4367448	4374573	7125	4370517	4371980	hypothetical protein
4367448	4374573	7125	4373089	4374573	Twin-arginine translocation protein TatC
4368032	4387238	19206	4368208	4368798	Adenylylsulfate kinase
4368032	4387238	19206	4370100	4370444	probable glycosyl transferase
4368032	4387238	19206	4370517	4371980	hypothetical protein
4368032	4387238	19206	4373089	4374573	Twin-arginine translocation protein TatC
4368032	4387238	19206	4374670	4375398	hypothetical protein
4368032	4387238	19206	4375415	4377106	hypothetical protein
4368032	4387238	19206	4377118	4378101	SN-glycerol-3-phosphate transport ATP-binding protein UgpC (TC 3.A.1.1.3)
4368032	4387238	19206	4378406	4379989	Lipid carrier : UDP-N-acetylgalactosaminyltransferase / Alpha-1,3-N-acetylgalactosamine transferase
4368032	4387238	19206	4380331	4380447	hypothetical protein
4368032	4387238	19206	4380715	4382349	hypothetical protein
4368032	4387238	19206	4383039	4385048	General secretion pathway protein D
4368032	4387238	19206	4385302	4385589	hypothetical protein
4368032	4387238	19206	4386154	4387065	Transcriptional regulator, AraC family
4368032	4387238	19206	4387212	4388045	Short-chain dehydrogenase/reductase SDR
4403905	4408549	4644	4403905	4404621	3-oxoacyl-[acyl-carrier protein] reductase
4403905	4408549	4644	4405106	4405579	Putative protein-S-isoprenylcysteine methyltransferase
4403905	4408549	4644	4405601	4406494	Thioredoxin reductase
4403905	4408549	4644	4406693	4407250	Transcriptional regulator, TetR family
4403905	4408549	4644	4407550	4408386	Phenazine biosynthesis protein PhzF like
4403905	4408549	4644	4408415	4408549	hypothetical protein
4403905	4408549	4644	4408546	4410987	Outer membrane receptor proteins, likely involved in siderophore uptake
4838207	4851391	13184	4837692	4838315	Lipoprotein, phage-associated
4838207	4851391	13184	4838315	4838635	hypothetical protein
4838207	4851391	13184	4838632	4838934	hypothetical protein
4838207	4851391	13184	4838937	4839485	Phage terminase, small subunit
4838207	4851391	13184	4839487	4841160	Phage terminase, large subunit
4838207	4851391	13184	4841163	4842728	Mu-like prophage FluMu protein gp29
4838207	4851391	13184	4842718	4843956	Phage (Mu-like) virion morphogenesis protein
4838207	4851391	13184	4844057	4844533	possible bacteriophage Mu G-like protein
4838207	4851391	13184	4844744	4845853	Mu-like prophage FluMu I protein
4838207	4851391	13184	4845859	4846263	Phage protein
4838207	4851391	13184	4846278	4847174	Phage major capsid protein
4838207	4851391	13184	4847406	4847621	Phage protein
4838207	4851391	13184	4847624	4848139	Phage protein
4838207	4851391	13184	4848136	4848588	Phage protein
4838207	4851391	13184	4848585	4848788	hypothetical protein
4838207	4851391	13184	4848795	4849535	Phage protein
4838207	4851391	13184	4849640	4850020	Phage protein
4838207	4851391	13184	4850035	4850178	hypothetical protein
4838207	4851391	13184	4850274	4853906	Phage tail length tape-measure protein
4856326	4862805	6479	4855827	4857497	Phage protein
4856326	4862805	6479	4857751	4858302	Phage FAD/FMN-containing dehydrogenase
4856326	4862805	6479	4858312	4858542	Phage protein
4856326	4862805	6479	4858843	4860966	Phage protein
4856326	4862805	6479	4860963	4862111	Phage protein
4856326	4862805	6479	4862108	4862395	Phage protein
4856326	4862805	6479	4862556	4862693	Phage protein
4877202	4881300	4098	4877202	4877450	FIG00960798: hypothetical protein
4877202	4881300	4098	4877453	4879183	Protein with ParB-like nuclease domain in PFGI-1-like cluster
4877202	4881300	4098	4879211	4879978	FIG004780: hypothetical protein in PFGI-1-like cluster
4877202	4881300	4098	4879975	4881300	FIG141751: hypothetical protein in PFGI-1-like cluster
4888015	4892813	4798	4888015	4888167	Haemophilus-specific protein, uncharacterized
4888015	4892813	4798	4888189	4888767	Haemophilus-specific protein, uncharacterized
4888015	4892813	4798	4888884	4889489	Homoserine/homoserine lactone efflux protein
4888015	4892813	4798	4889725	4890480	Transcriptional regulator, LysR family
4888015	4892813	4798	4890924	4892813	hypothetical protein in PFGI-1-like cluster
4888015	4892813	4798	4892810	4894783	DNA/RNA helicase in PFGI-1-like cluster
4908449	4913491	5042	4908449	4910713	hypothetical protein
4908449	4913491	5042	4913102	4913491	FIG00963899: hypothetical protein
4926932	4944056	17124	4925908	4926948	Inner membrane component of tripartite multidrug resistance system
4926932	4944056	17124	4926932	4928968	Membrane fusion component of tripartite multidrug resistance system
4926932	4944056	17124	4929384	4929983	Transcriptional regulator, LysR family
4926932	4944056	17124	4929944	4930060	hypothetical protein
4926932	4944056	17124	4930219	4930671	PrnC
4926932	4944056	17124	4932288	4933736	Multidrug resistance protein B
4926932	4944056	17124	4935022	4936479	Outer membrane component of tripartite multidrug resistance system
4926932	4944056	17124	4937356	4937817	Pirin
4926932	4944056	17124	4940346	4941926	Catalase
4926932	4944056	17124	4942300	4943247	Mobile element protein
4926932	4944056	17124	4943376	4944056	Methyl-accepting chemotaxis protein
4929266	4941323	12057	4929384	4929983	Transcriptional regulator, LysR family
4929266	4941323	12057	4929944	4930060	hypothetical protein
4929266	4941323	12057	4930219	4930671	PrnC
4929266	4941323	12057	4932288	4933736	Multidrug resistance protein B
4929266	4941323	12057	4935022	4936479	Outer membrane component of tripartite multidrug resistance system
4929266	4941323	12057	4937356	4937817	Pirin
4929266	4941323	12057	4940346	4941926	Catalase
4982171	4987382	5211	4982171	4982362	hypothetical protein
4982171	4987382	5211	4982909	4984735	Pyruvate/2-oxoglutarate dehydrogenase complex, dihydrolipoamide acyltransferase (E2) component, and
4982171	4987382	5211	4984732	4986015	Integrase
4982171	4987382	5211	4986522	4987382	Chromosome (plasmid) partitioning protein ParA
4988621	4992964	4343	4988621	4989409	FIG00954566: hypothetical protein
4988621	4992964	4343	4989409	4990110	FIG004780: hypothetical protein in PFGI-1-like cluster
4988621	4992964	4343	4990107	4990739	Phage protein
4988621	4992964	4343	4990723	4990947	FIG00953473: hypothetical protein
4988621	4992964	4343	4990944	4992287	Replicative DNA helicase
4988621	4992964	4343	4992344	4992964	hypothetical protein
4997157	5004613	7456	4996138	4997160	Nucleoid-associated protein
4997157	5004613	7456	4997157	4998047	DNA methyl transferase, phage-associated
4997157	5004613	7456	4998068	4998337	FIG00960798: hypothetical protein
4997157	5004613	7456	4998340	5000067	Protein with ParB-like nuclease domain in PFGI-1-like cluster
4997157	5004613	7456	5000095	5000850	FIG004780: hypothetical protein in PFGI-1-like cluster
4997157	5004613	7456	5000847	5002178	FIG141751: hypothetical protein in PFGI-1-like cluster
4997157	5004613	7456	5002199	5003065	Protein-L-isoaspartate O-methyltransferase
4997157	5004613	7456	5003331	5004059	FIG141694: hypothetical protein in PFGI-1-like cluster
4997157	5004613	7456	5004065	5004613	Integrase regulator R
5023128	5028585	5457	5022601	5023131	Conjugative transfer protein PilS in PFGI-1-like cluster
5023128	5028585	5457	5023128	5024084	Conjugative transfer ATPase PilU in PFGI-1-like cluster
5023128	5028585	5457	5024077	5025456	Conjugative transfer pilus-tip adhesin protein PilV in PFGI-1-like cluster
5023128	5028585	5457	5025474	5025911	Conjugative transfer protein PilM in PFGI-1-like cluster
5023128	5028585	5457	5026910	5027884	putative transposase
5023128	5028585	5457	5028196	5028585	FIG00963899: hypothetical protein
5025474	5033981	8507	5025474	5025911	Conjugative transfer protein PilM in PFGI-1-like cluster
5025474	5033981	8507	5026910	5027884	putative transposase
5025474	5033981	8507	5028196	5028585	FIG00963899: hypothetical protein
5025474	5033981	8507	5029297	5029785	FIG051360: Periplasmic protein TonB, links inner and outer membranes
5025474	5033981	8507	5029923	5030087	FIG00960315: hypothetical protein
5025474	5033981	8507	5030144	5030776	FIG034376: Hypothetical protein
5025474	5033981	8507	5030773	5031048	FIG00957911: hypothetical protein
5025474	5033981	8507	5031118	5031480	FIG046709: Hypothetical protein
5025474	5033981	8507	5031548	5031808	FIG041301: Hypothetical protein
5025474	5033981	8507	5031901	5032506	FIG026997: Hypothetical protein
5025474	5033981	8507	5032536	5033981	FIG023873: Plasmid related protein
5070115	5077947	7832	5070115	5070462	FIG00953975: hypothetical protein
5070115	5077947	7832	5070459	5071970	putative membrane protein
5070115	5077947	7832	5072476	5072748	Predicted transcriptional regulators containing the CopG/Arc/MetJ DNA-binding domain
5070115	5077947	7832	5072752	5073105	putative plasmid stablization protein
5070115	5077947	7832	5074844	5076670	Pyruvate/2-oxoglutarate dehydrogenase complex, dihydrolipoamide acyltransferase (E2) component, and
5070115	5077947	7832	5076667	5077947	Integrase
5237432	5241643	4211	5237432	5238688	Phage integrase
5237432	5241643	4211	5239043	5241643	DEAD/DEAH box helicase domain protein
5238604	5243390	4786	5237432	5238688	Phage integrase
5238604	5243390	4786	5239043	5241643	DEAD/DEAH box helicase domain protein
5238604	5243390	4786	5241643	5241876	bll2187; hypothetical protein
5238604	5243390	4786	5242888	5243160	FIG00957676: hypothetical protein
5238604	5243390	4786	5243255	5244223	Mycobacteriophage Barnyard protein gp56
5378932	5386303	7371	5378920	5379240	Phage protein
5378932	5386303	7371	5380226	5380390	hypothetical protein
6329293	6335202	5909	6328388	6329296	TniB NTP-binding protein
6329293	6335202	5909	6329293	6329412	TniQ
6329293	6335202	5909	6334447	6335202	TniQ
6495387	6505300	9913	6494919	6496700	Phage terminase, large subunit (P2-like 5'-extended COS ends)
6495387	6505300	9913	6496835	6497656	Phage capsid scaffolding protein
6495387	6505300	9913	6497692	6498708	Phage major capsid protein
6495387	6505300	9913	6498714	6499415	Phage terminase, small subunit
6495387	6505300	9913	6499519	6499980	Phage head completion-stabilization protein
6495387	6505300	9913	6499980	6500192	Phage tail X
6495387	6505300	9913	6500217	6500570	hypothetical protein
6495387	6505300	9913	6500572	6500844	Phage protein
6495387	6505300	9913	6500841	6501647	Putative phage-encoded peptidoglycan binding protein
6495387	6505300	9913	6501644	6502105	Phage endolysin
6495387	6505300	9913	6502183	6502719	Phage tail completion protein
6495387	6505300	9913	6502712	6503182	Phage tail completion protein
6495387	6505300	9913	6504024	6504596	Baseplate assembly protein V
6495387	6505300	9913	6504593	6504937	Phage baseplate assembly protein
6495387	6505300	9913	6504934	6505851	Baseplate assembly protein J
6506914	6523604	16690	6506462	6508279	Phage tail fiber protein
6506914	6523604	16690	6508289	6508723	Phage tail fiber assembly protein
6506914	6523604	16690	6508824	6509999	Phage major tail sheath protein
6506914	6523604	16690	6510056	6510571	Phage major tail tube protein
6506914	6523604	16690	6510626	6510955	Phage tail fibers
6506914	6523604	16690	6510964	6511083	hypothetical protein
6506914	6523604	16690	6511073	6513832	Phage tail length tape-measure protein
6506914	6523604	16690	6513838	6514278	Phage tail protein
6506914	6523604	16690	6514275	6515552	Phage protein D
6506914	6523604	16690	6517023	6517373	Phage protein
6506914	6523604	16690	6517426	6517542	Phage protein
6506914	6523604	16690	6518119	6518331	hypothetical protein
6506914	6523604	16690	6518394	6518831	Orf33
6506914	6523604	16690	6519118	6519468	hypothetical protein
6506914	6523604	16690	6519545	6519778	Phage protein
6506914	6523604	16690	6519775	6522495	Phage-related protein
6506914	6523604	16690	6522540	6522893	hypothetical protein
6506914	6523604	16690	6522905	6523111	FIG00957497: hypothetical protein
6506914	6523604	16690	6523415	6525325	C-5 cytosine-specific DNA methylase
6523832	6528267	4435	6523415	6525325	C-5 cytosine-specific DNA methylase
6523832	6528267	4435	6525322	6526554	3'-phosphoadenosine 5'-phosphosulfate sulfurtransferase DndC
6523832	6528267	4435	6526959	6528107	Mobile element protein
6523832	6528267	4435	6528226	6528423	hypothetical protein
