# Supplementary material for: Acquisition of resistance to carbapenem and macrolide-mediated quorum sensing inhibition by Pseudomonas aeruginosa via ICETn43716385
Source: Commun Biol. 2018 May 31;1:57. doi: 10.1038/s42003-018-0064-0 (PMC6123621; doi:10.1038/s42003-018-0064-0)
Supplement: Supplementary file 4 — Supplementary Data 2 [file 42003_2018_64_MOESM4_ESM.xlsx]

## Sheet: Islandviewer Results
Supplementary Data 2. Predicted genomic islands in PASGNDM345 genome.
Island start	Island end	Length	Gene start	Gene end	Product
692910	699692	6782	692780	693475	Phage minor tail protein
692910	699692	6782	693478	694248	Phage tail assembly protein
692910	699692	6782	694303	694905	Phage tail assembly protein I
692910	699692	6782	694964	698617	Phage tail fiber protein
692910	699692	6782	699603	700703	FIG00966085: hypothetical protein
1060767	1077432	16665	1060868	1061077	FIG00954142: hypothetical protein
1060767	1077432	16665	1061279	1061758	Transcriptional regulator, AsnC family
1060767	1077432	16665	1062236	1062919	FIG00954854: hypothetical protein
1060767	1077432	16665	1062912	1063808	Cobalt-zinc-cadmium resistance protein
1060767	1077432	16665	1063897	1064313	Polyribonucleotide nucleotidyltransferase (polynucleotide phosphorylase)
1060767	1077432	16665	1064455	1066968	ATP-dependent helicase HrpB
1060767	1077432	16665	1067024	1068490	site-specific recombinase, phage integrase family
1060767	1077432	16665	1068487	1070415	hypothetical protein
1060767	1077432	16665	1070412	1072460	Phage Integrase
1060767	1077432	16665	1073024	1073206	Transcriptional regulator, XRE family
1060767	1077432	16665	1073925	1075325	FOG: GGDEF domain
1060767	1077432	16665	1076625	1076921	Mobile element protein
1060767	1077432	16665	1076944	1077324	Mobile element protein
1250067	1256766	6699	1250412	1251239	Integrase
1250067	1256766	6699	1251864	1252256	Rossmann fold nucleotide-binding protein Smf possibly involved in DNA uptake
1250067	1256766	6699	1252789	1252905	hypothetical protein
1250067	1256766	6699	1252954	1253256	hypothetical protein
1250067	1256766	6699	1253253	1253594	hypothetical protein
1250067	1256766	6699	1253599	1254288	Phage protein
1250067	1256766	6699	1254461	1254652	Phage protein
1250067	1256766	6699	1254652	1254768	Phage protein
1250067	1256766	6699	1254765	1255427	Phage protein
1250067	1256766	6699	1255424	1255759	Phage protein
1250067	1256766	6699	1255762	1255992	Phage protein
1250067	1256766	6699	1256090	1256323	hypothetical protein
1250067	1256766	6699	1256326	1256712	Transcriptional regulator, LuxR family
1259039	1294047	35008	1260441	1260728	hypothetical protein
1259039	1294047	35008	1260725	1261033	hypothetical protein
1259039	1294047	35008	1261301	1261534	hypothetical protein
1259039	1294047	35008	1261780	1262301	hypothetical protein
1259039	1294047	35008	1262298	1262528	FIG00964051: hypothetical protein
1259039	1294047	35008	1262697	1263698	Primosomal protein I
1259039	1294047	35008	1263695	1264483	DNA replication protein DnaC
1259039	1294047	35008	1264480	1265910	Replicative DNA helicase
1259039	1294047	35008	1265943	1266191	FIG00956875: hypothetical protein
1259039	1294047	35008	1268528	1268860	phage holin, lambda family
1259039	1294047	35008	1268857	1269474	Lytic enzyme
1259039	1294047	35008	1269549	1269713	hypothetical protein
1259039	1294047	35008	1269665	1269907	hypothetical protein
1259039	1294047	35008	1271731	1273506	Phage terminase, large subunit
1259039	1294047	35008	1273506	1273709	hypothetical protein
1259039	1294047	35008	1273711	1275237	Phage portal protein
1259039	1294047	35008	1275245	1277200	ATP-dependent Clp protease proteolytic subunit
1259039	1294047	35008	1277272	1277634	hypothetical protein
1259039	1294047	35008	1277953	1278426	Phage protein
1259039	1294047	35008	1278430	1278624	FIG00964642: hypothetical protein
1259039	1294047	35008	1278626	1279378	hypothetical protein
1259039	1294047	35008	1280513	1282996	FIG00954405: hypothetical protein
1259039	1294047	35008	1283420	1283557	PE-PGRS virulence associated protein
1259039	1294047	35008	1283557	1285254	FIG00956273: hypothetical protein
1259039	1294047	35008	1285257	1285667	FIG00964183: hypothetical protein
1259039	1294047	35008	1286223	1286627	FIG00963969: hypothetical protein
1259039	1294047	35008	1286624	1288282	COG1156: Archaeal/vacuolar-type H+-ATPase subunit B
1259039	1294047	35008	1288312	1288899	FIG00967075: hypothetical protein
1259039	1294047	35008	1289055	1289648	FIG00965686: hypothetical protein
1259039	1294047	35008	1289654	1289929	FIG00956286: hypothetical protein
1259039	1294047	35008	1290524	1290826	FIG00958463: hypothetical protein
1259039	1294047	35008	1290823	1291053	Phage protein
1259039	1294047	35008	1291219	1291356	Phage protein
1259039	1294047	35008	1291714	1291863	hypothetical protein
1259039	1294047	35008	1293131	1293331	hypothetical protein
1351730	1356817	5087	1351730	1351993	Transcriptional regulator in PFGI-1-like cluster
1351730	1356817	5087	1352073	1352834	FIG00642059: hypothetical protein
1351730	1356817	5087	1353145	1353378	FIG01214592: hypothetical protein
1351730	1356817	5087	1353712	1354257	RecA-family ATPase
1351730	1356817	5087	1354304	1355116	Phage replication protein
1351730	1356817	5087	1355848	1356126	IncP-type oriT binding protein TraK
1351730	1356817	5087	1356446	1356817	IncP-type oriT binding protein TraJ
1356446	1376081	19635	1356446	1356817	IncP-type oriT binding protein TraJ
1356446	1376081	19635	1357083	1357868	Conjugative transfer protein TrbJ
1356446	1376081	19635	1357884	1358153	Conjugative transfer entry exclusion protein TrbK
1356446	1376081	19635	1358150	1359739	Conjugative transfer protein TrbL
1356446	1376081	19635	1360077	1360307	FIG01213713: hypothetical protein
1356446	1376081	19635	1360552	1361100	hypothetical protein
1356446	1376081	19635	1361271	1361489	Mercuric transport protein, MerE
1356446	1376081	19635	1361486	1361851	Mercuric resistance operon coregulator
1356446	1376081	19635	1362616	1364304	Mercuric ion reductase
1356446	1376081	19635	1364315	1364593	Periplasmic mercury(+2) binding protein
1356446	1376081	19635	1364607	1364957	Mercuric transport protein, MerT
1356446	1376081	19635	1365029	1365187	Mercuric resistance operon regulatory protein
1356446	1376081	19635	1365257	1366093	Aminoglycoside 3'-phosphotransferase 2 @ Streptomycin 3'-kinase StrB
1356446	1376081	19635	1367702	1370587	Mobile element protein
1356446	1376081	19635	1370666	1371232	Mobile element protein
1356446	1376081	19635	1371512	1372147	Type IV secretory pathway, VirD2 components (relaxase)
1356446	1376081	19635	1374023	1375516	Mobile element protein
1370666	1375516	4850	1370666	1371232	Mobile element protein
1370666	1375516	4850	1371512	1372147	Type IV secretory pathway, VirD2 components (relaxase)
1370666	1375516	4850	1374023	1375516	Mobile element protein
1824170	1828537	4367	1824170	1824571	hypothetical protein
1824170	1828537	4367	1824761	1825951	NADH oxidase
1824170	1828537	4367	1825932	1826537	hypothetical protein
1824170	1828537	4367	1827041	1828537	Type III restriction-modification system methylation subunit
1996654	2001263	4609	1996654	1997271	FIG01219979: hypothetical protein
1996654	2001263	4609	1997481	1997618	Glycine cleavage system H protein
1996654	2001263	4609	1997978	1998154	hypothetical protein
1996654	2001263	4609	1998205	1998816	FIG00984683: hypothetical protein
1996654	2001263	4609	1998961	1999578	Glutathione S-transferase
1996654	2001263	4609	1999654	2000208	Multimeric flavodoxin WrbA
1996654	2001263	4609	2000310	2001263	putative LysR-family transcriptional regulator
2057249	2078394	21145	2057249	2058346	Chorismate mutase I / Prephenate dehydratase
2057249	2078394	21145	2058415	2059524	Biosynthetic Aromatic amino acid aminotransferase beta
2057249	2078394	21145	2059517	2061757	Cyclohexadienyl dehydrogenase(EC 1.3.1.43) / 5-Enolpyruvylshikimate-3-phosphate synthase
2057249	2078394	21145	2061757	2062446	Cytidylate kinase
2057249	2078394	21145	2062714	2064393	SSU ribosomal protein S1p
2057249	2078394	21145	2064530	2064814	Integration host factor beta subunit
2057249	2078394	21145	2070388	2070660	UDP-N-acetylglucosamine 4,6-dehydratase
2057249	2078394	21145	2070675	2070827	UDP-N-acetylglucosamine 4,6-dehydratase
2057249	2078394	21145	2070831	2071949	WbjC
2057249	2078394	21145	2072270	2073097	UDP-N-acetylglucosamine 2-epimerase
2057249	2078394	21145	2073409	2074317	Putative glycosyltransferase
2057249	2078394	21145	2074575	2075258	UDP-glucose 4-epimerase
2057249	2078394	21145	2076532	2078394	nucleotide sugar epimerase/dehydratase WbpM
2457987	2469377	11390	2457819	2458094	hypothetical protein
2457987	2469377	11390	2458094	2458213	hypothetical protein
2457987	2469377	11390	2458198	2458410	hypothetical protein
2457987	2469377	11390	2458407	2460287	C-5 cytosine-specific DNA methylase family protein
2457987	2469377	11390	2460284	2460466	hypothetical protein
2457987	2469377	11390	2460773	2461012	hypothetical protein
2457987	2469377	11390	2461009	2461635	hypothetical protein
2457987	2469377	11390	2461685	2462002	transcriptional regulator, putative
2457987	2469377	11390	2461999	2462229	hypothetical protein
2457987	2469377	11390	2462380	2462664	hypothetical protein
2457987	2469377	11390	2462683	2462994	hypothetical protein
2457987	2469377	11390	2464587	2464835	hypothetical protein
2457987	2469377	11390	2465325	2465609	hypothetical protein
2457987	2469377	11390	2465613	2465843	hypothetical protein
2457987	2469377	11390	2466057	2467178	DNA primase, phage associated
2533316	2539611	6295	2533619	2534038	Hemoglobin-like protein HbO
2533316	2539611	6295	2534625	2534738	hypothetical protein
2533316	2539611	6295	2539299	2541452	hypothetical protein
2541257	2548821	7564	2539299	2541452	hypothetical protein
2541257	2548821	7564	2541581	2544784	hypothetical protein
2541257	2548821	7564	2544797	2546125	hypothetical protein
2541257	2548821	7564	2546255	2546419	hypothetical protein
2541257	2548821	7564	2546504	2546710	hypothetical protein
2541257	2548821	7564	2547459	2547578	hypothetical protein
2541257	2548821	7564	2548819	2551380	autotransporter, putative
2549193	2554952	5759	2548819	2551380	autotransporter, putative
2549193	2554952	5759	2551578	2552024	hypothetical protein
2549193	2554952	5759	2552163	2552510	Transcriptional regulator, XRE family
2549193	2554952	5759	2552540	2552842	hypothetical protein
2549193	2554952	5759	2552961	2553143	hypothetical protein
2549193	2554952	5759	2553190	2554110	FIG00965493: hypothetical protein
2549193	2554952	5759	2554190	2555194	Phage-related protein
2557074	2571538	14464	2556939	2557268	FIG00957676: hypothetical protein
2557074	2571538	14464	2557410	2558978	Phage T7 exclusion protein
2557074	2571538	14464	2558993	2559355	Phage T7 exclusion protein
2557074	2571538	14464	2559720	2560250	Phage T7 exclusion protein associated hypothetical protein
2557074	2571538	14464	2560247	2561617	FIG014574: hypothetical protein
2557074	2571538	14464	2562084	2562386	Putative deoxyribonuclease similar to YcfH, type 4
2557074	2571538	14464	2563836	2564162	Phage integrase
2557074	2571538	14464	2564501	2569630	ATP-dependent DNA helicase RecQ
2557074	2571538	14464	2569729	2569944	VrlI protein
2557074	2571538	14464	2569973	2571979	Type I restriction-modification system, DNA-methyltransferase subunit M
2660496	2664751	4255	2660496	2660921	General secretion pathway protein I
2660496	2664751	4255	2660918	2661508	Type II secretory pathway, pseudopilin PulG
2660496	2664751	4255	2661564	2662577	Type II secretory pathway, component PulK
2660496	2664751	4255	2663224	2663607	hypothetical protein
2660496	2664751	4255	2663607	2664191	FIG00959371: hypothetical protein
2660496	2664751	4255	2664434	2664751	FIG00956760: hypothetical protein
2764602	2769537	4935	2764681	2765685	Integrase
2764602	2769537	4935	2766142	2766264	hypothetical protein
2764602	2769537	4935	2766257	2766736	Phage protein
2764602	2769537	4935	2766736	2768016	Phage protein
2764602	2769537	4935	2768114	2768620	hypothetical protein
2764602	2769537	4935	2768979	2769539	Phage protein
2764602	2769537	4935	2769536	2770162	Phage-related protein
3282382	3292424	10042	3281822	3282541	Uncharacterized protein conserved in bacteria
3282382	3292424	10042	3289853	3290875	elements of external origin; transposon-related functions
3282382	3292424	10042	3291562	3291912	hypothetical protein
3282541	3299331	16790	3289853	3290875	elements of external origin; transposon-related functions
3282541	3299331	16790	3291562	3291912	hypothetical protein
3282541	3299331	16790	3292986	3293207	hypothetical protein
3282541	3299331	16790	3293246	3294247	Cointegrate resolution protein T
3282541	3299331	16790	3294428	3295399	Tn4652, cointegrate resolution protein S
3282541	3299331	16790	3295429	3296172	Bacteriophage protein gp37
3282541	3299331	16790	3296194	3297510	hypothetical protein
3282541	3299331	16790	3297922	3299331	Homospermidine synthase
3296194	3305099	8905	3296194	3297510	hypothetical protein
3296194	3305099	8905	3297922	3299331	Homospermidine synthase
3296194	3305099	8905	3301978	3303249	Mobile element protein
3296194	3305099	8905	3303843	3305099	Heavy metal RND efflux outer membrane protein, CzcC family
3296194	3305099	8905	3305096	3306577	Cobalt/zinc/cadmium efflux RND transporter, membrane fusion protein, CzcB family
3309732	3328937	19205	3306574	3309735	Cobalt-zinc-cadmium resistance protein CzcA; Cation efflux system protein CusA
3309732	3328937	19205	3309732	3310088	hypothetical protein
3309732	3328937	19205	3310514	3311200	BNR repeat domain protein
3309732	3328937	19205	3311295	3311957	Putative protein-S-isoprenylcysteine methyltransferase
3309732	3328937	19205	3312114	3312278	hypothetical protein
3309732	3328937	19205	3312382	3312504	hypothetical protein
3309732	3328937	19205	3312858	3312971	hypothetical protein
3309732	3328937	19205	3314027	3314245	FIG00954364: hypothetical protein
3309732	3328937	19205	3314435	3315754	hypothetical protein
3309732	3328937	19205	3315777	3316520	Bacteriophage protein gp37
3309732	3328937	19205	3316550	3317521	Tn4652, cointegrate resolution protein S
3309732	3328937	19205	3317701	3318699	Cointegrate resolution protein T
3309732	3328937	19205	3318786	3319382	hypothetical protein
3309732	3328937	19205	3319471	3319842	FIG00960741: hypothetical protein
3309732	3328937	19205	3320774	3321208	Mercuric resistance operon regulatory protein
3309732	3328937	19205	3321280	3321630	Mercuric transport protein, MerT
3309732	3328937	19205	3321643	3321918	Periplasmic mercury(+2) binding protein
3309732	3328937	19205	3321990	3323675	Mercuric ion reductase
3309732	3328937	19205	3323693	3324058	Mercuric resistance operon coregulator
3309732	3328937	19205	3324055	3324291	Mercuric transport protein, MerE
3309732	3328937	19205	3324288	3325277	Tn21 protein of unknown function Urf2
3309732	3328937	19205	3325408	3325968	Transposon Tn21 resolvase
3309732	3328937	19205	3325971	3328937	Mobile element protein
3309979	3316639	6660	3309732	3310088	hypothetical protein
3309979	3316639	6660	3310514	3311200	BNR repeat domain protein
3309979	3316639	6660	3311295	3311957	Putative protein-S-isoprenylcysteine methyltransferase
3309979	3316639	6660	3312114	3312278	hypothetical protein
3309979	3316639	6660	3312382	3312504	hypothetical protein
3309979	3316639	6660	3312858	3312971	hypothetical protein
3309979	3316639	6660	3314027	3314245	FIG00954364: hypothetical protein
3309979	3316639	6660	3314435	3315754	hypothetical protein
3309979	3316639	6660	3315777	3316520	Bacteriophage protein gp37
3309979	3316639	6660	3316550	3317521	Tn4652, cointegrate resolution protein S
3317489	3336291	18802	3316550	3317521	Tn4652, cointegrate resolution protein S
3317489	3336291	18802	3317701	3318699	Cointegrate resolution protein T
3317489	3336291	18802	3318786	3319382	hypothetical protein
3317489	3336291	18802	3319471	3319842	FIG00960741: hypothetical protein
3317489	3336291	18802	3320774	3321208	Mercuric resistance operon regulatory protein
3317489	3336291	18802	3321280	3321630	Mercuric transport protein, MerT
3317489	3336291	18802	3321643	3321918	Periplasmic mercury(+2) binding protein
3317489	3336291	18802	3321990	3323675	Mercuric ion reductase
3317489	3336291	18802	3323693	3324058	Mercuric resistance operon coregulator
3317489	3336291	18802	3324055	3324291	Mercuric transport protein, MerE
3317489	3336291	18802	3324288	3325277	Tn21 protein of unknown function Urf2
3317489	3336291	18802	3325408	3325968	Transposon Tn21 resolvase
3317489	3336291	18802	3325971	3328937	Mobile element protein
3317489	3336291	18802	3330769	3332055	Phage replication initiation protein
3317489	3336291	18802	3332403	3332753	hypothetical protein
3317489	3336291	18802	3332965	3333171	hypothetical protein
3317489	3336291	18802	3333322	3334776	Probable coat protein A precursor
3415786	3442204	26418	3415786	3415980	Copper chaperone
3415786	3442204	26418	3416055	3416813	hypothetical protein
3415786	3442204	26418	3417031	3417369	Ferredoxin, 2Fe-2S
3415786	3442204	26418	3417386	3417865	HTH-type transcriptional regulator cueR
3415786	3442204	26418	3417881	3420310	Lead, cadmium, zinc and mercury transporting ATPase; Copper-translocating P-type ATPase
3415786	3442204	26418	3420690	3420971	Transcriptional regulator, ArsR family
3415786	3442204	26418	3421010	3422320	Probable NreB protein
3415786	3442204	26418	3422330	3422587	hypothetical protein
3415786	3442204	26418	3422678	3422884	LysR family transcriptional regulator STM3121
3415786	3442204	26418	3422994	3424154	floR
3415786	3442204	26418	3424440	3426302	Type IV secretory pathway, VirD2 components (relaxase)
3415786	3442204	26418	3426725	3427684	transposase InsA
3415786	3442204	26418	3428169	3429644	msr(E)
3415786	3442204	26418	3429926	3431455	transposase InsA
3415786	3442204	26418	3431913	3432725	blaNDM-1
3415786	3442204	26418	3433164	3434693	transposase InsA
3415786	3442204	26418	3434920	3435066	Heat shock protein 60 family chaperone GroEL
3415786	3442204	26418	3435368	3435625	NreA-like protein
3415786	3442204	26418	3435916	3436947	Cobalt-zinc-cadmium resistance protein CzcD
3415786	3442204	26418	3436991	3437368	Transcriptional regulator, ArsR family
3415786	3442204	26418	3437793	3439031	Probable Co/Zn/Cd efflux system membrane fusion protein / Multidrug efflux membrane fusion protein M
3415786	3442204	26418	3439028	3442204	RND multidrug efflux transporter; Acriflavin resistance protein
3753079	3757622	4543	3753482	3756742	hypothetical protein
4367437	4374562	7125	4367437	4367721	FIG00953120: hypothetical protein
4367437	4374562	7125	4368197	4368787	Adenylylsulfate kinase
4367437	4374562	7125	4370089	4370433	probable glycosyl transferase
4367437	4374562	7125	4370506	4371969	hypothetical protein
4367437	4374562	7125	4373078	4374562	Twin-arginine translocation protein TatC
4368021	4387227	19206	4368197	4368787	Adenylylsulfate kinase
4368021	4387227	19206	4370089	4370433	probable glycosyl transferase
4368021	4387227	19206	4370506	4371969	hypothetical protein
4368021	4387227	19206	4373078	4374562	Twin-arginine translocation protein TatC
4368021	4387227	19206	4374659	4375387	hypothetical protein
4368021	4387227	19206	4375404	4377095	hypothetical protein
4368021	4387227	19206	4377107	4378090	SN-glycerol-3-phosphate transport ATP-binding protein UgpC (TC 3.A.1.1.3)
4368021	4387227	19206	4378395	4379978	Lipid carrier : UDP-N-acetylgalactosaminyltransferase / Alpha-1,3-N-acetylgalactosamine transferase
4368021	4387227	19206	4380320	4380436	hypothetical protein
4368021	4387227	19206	4380704	4382338	hypothetical protein
4368021	4387227	19206	4383028	4385037	General secretion pathway protein D
4368021	4387227	19206	4385291	4385578	hypothetical protein
4368021	4387227	19206	4386143	4387054	Transcriptional regulator, AraC family
4368021	4387227	19206	4387201	4388034	Short-chain dehydrogenase/reductase SDR
4824516	4829497	4981	4825034	4825393	hypothetical protein
4824516	4829497	4981	4825582	4826148	Phage protein
4824516	4829497	4981	4826135	4826602	Phage protein
4824516	4829497	4981	4826604	4826822	hypothetical protein
4824516	4829497	4981	4826824	4827219	inhibition of exonuclease digestion of Mu DNA
4824516	4829497	4981	4827221	4827844	hypothetical protein
4824516	4829497	4981	4827837	4828037	Phage protein
4824516	4829497	4981	4828641	4828757	hypothetical protein
4824516	4829497	4981	4828854	4829042	hypothetical protein
4824516	4829497	4981	4829081	4829422	Phage protein
4824516	4829497	4981	4829424	4830590	Eha
4838194	4862792	24598	4837679	4838302	Lipoprotein, phage-associated
4838194	4862792	24598	4838302	4838622	hypothetical protein
4838194	4862792	24598	4838619	4838921	hypothetical protein
4838194	4862792	24598	4838924	4839472	Phage terminase, small subunit
4838194	4862792	24598	4839474	4841147	Phage terminase, large subunit
4838194	4862792	24598	4841150	4842715	Mu-like prophage FluMu protein gp29
4838194	4862792	24598	4842705	4843943	Phage (Mu-like) virion morphogenesis protein
4838194	4862792	24598	4844032	4844520	possible bacteriophage Mu G-like protein
4838194	4862792	24598	4844731	4845840	Mu-like prophage FluMu I protein
4838194	4862792	24598	4845846	4846250	Phage protein
4838194	4862792	24598	4846265	4847161	Phage major capsid protein
4838194	4862792	24598	4847393	4847608	Phage protein
4838194	4862792	24598	4847611	4848126	Phage protein
4838194	4862792	24598	4848123	4848575	Phage protein
4838194	4862792	24598	4848572	4848775	hypothetical protein
4838194	4862792	24598	4848782	4849522	Phage protein
4838194	4862792	24598	4849624	4850007	Phage protein
4838194	4862792	24598	4850261	4853893	Phage tail length tape-measure protein
4838194	4862792	24598	4853893	4854852	Phage protein
4838194	4862792	24598	4855814	4857484	Phage protein
4838194	4862792	24598	4857738	4858289	Phage FAD/FMN-containing dehydrogenase
4838194	4862792	24598	4858299	4858529	Phage protein
4838194	4862792	24598	4858830	4860953	Phage protein
4838194	4862792	24598	4860950	4862098	Phage protein
4838194	4862792	24598	4862095	4862382	Phage protein
4838194	4862792	24598	4862543	4862680	Phage protein
4877189	4881287	4098	4877189	4877437	FIG00960798: hypothetical protein
4877189	4881287	4098	4877440	4879170	Protein with ParB-like nuclease domain in PFGI-1-like cluster
4877189	4881287	4098	4879198	4879965	FIG004780: hypothetical protein in PFGI-1-like cluster
4877189	4881287	4098	4879962	4881287	FIG141751: hypothetical protein in PFGI-1-like cluster
4888002	4892800	4798	4888002	4888154	Haemophilus-specific protein, uncharacterized
4888002	4892800	4798	4888188	4888754	Haemophilus-specific protein, uncharacterized
4888002	4892800	4798	4888871	4889476	Homoserine/homoserine lactone efflux protein
4888002	4892800	4798	4889712	4890467	Transcriptional regulator, LysR family
4888002	4892800	4798	4890911	4892800	hypothetical protein in PFGI-1-like cluster
4888002	4892800	4798	4892797	4894770	DNA/RNA helicase in PFGI-1-like cluster
4926918	4944808	17890	4925894	4926934	Inner membrane component of tripartite multidrug resistance system
4926918	4944808	17890	4926918	4928954	Membrane fusion component of tripartite multidrug resistance system
4926918	4944808	17890	4929370	4929969	Transcriptional regulator, LysR family
4926918	4944808	17890	4929930	4930046	hypothetical protein
4926918	4944808	17890	4930205	4930657	PrnC
4926918	4944808	17890	4932274	4933722	Multidrug resistance protein B
4926918	4944808	17890	4933810	4934277	Membrane fusion component of tripartite multidrug resistance system
4926918	4944808	17890	4935008	4936465	Outer membrane component of tripartite multidrug resistance system
4926918	4944808	17890	4937342	4937803	Pirin
4926918	4944808	17890	4940332	4941912	Catalase
4926918	4944808	17890	4942286	4943233	Mobile element protein
4926918	4944808	17890	4943362	4944042	Methyl-accepting chemotaxis protein
4926918	4944808	17890	4944053	4944808	probable exported protein STY4558
4926918	4944808	17890	4944793	4945374	Soluble lytic murein transglycosylase and related regulatory proteins (some contain LysM/invasin dom
4929252	4942176	12924	4929370	4929969	Transcriptional regulator, LysR family
4929252	4942176	12924	4929930	4930046	hypothetical protein
4929252	4942176	12924	4930205	4930657	PrnC
4929252	4942176	12924	4932274	4933722	Multidrug resistance protein B
4929252	4942176	12924	4933810	4934277	Membrane fusion component of tripartite multidrug resistance system
4929252	4942176	12924	4935008	4936465	Outer membrane component of tripartite multidrug resistance system
4929252	4942176	12924	4937342	4937803	Pirin
4929252	4942176	12924	4940332	4941912	Catalase
5146667	5151453	4786	5145495	5146751	Phage integrase
5146667	5151453	4786	5147106	5149706	DEAD/DEAH box helicase domain protein
5146667	5151453	4786	5149706	5149939	bll2187; hypothetical protein
5146667	5151453	4786	5150951	5151223	FIG00957676: hypothetical protein
5146667	5151453	4786	5151318	5152286	Mycobacteriophage Barnyard protein gp56
5286995	5294366	7371	5286983	5287303	Phage protein
5286995	5294366	7371	5288289	5288453	hypothetical protein
6237355	6243264	5909	6236450	6237358	TniB NTP-binding protein
6237355	6243264	5909	6237355	6237474	TniQ
6237355	6243264	5909	6242509	6243264	TniQ
6403449	6413362	9913	6402981	6404762	Phage terminase, large subunit (P2-like 5'-extended COS ends)
6403449	6413362	9913	6404897	6405718	Phage capsid scaffolding protein
6403449	6413362	9913	6405754	6406770	Phage major capsid protein
6403449	6413362	9913	6406776	6407477	Phage terminase, small subunit
6403449	6413362	9913	6407581	6408042	Phage head completion-stabilization protein
6403449	6413362	9913	6408042	6408254	Phage tail X
6403449	6413362	9913	6408279	6408632	hypothetical protein
6403449	6413362	9913	6408634	6408906	Phage protein
6403449	6413362	9913	6408903	6409709	Putative phage-encoded peptidoglycan binding protein
6403449	6413362	9913	6409706	6410167	Phage endolysin
6403449	6413362	9913	6410245	6410781	Phage tail completion protein
6403449	6413362	9913	6410774	6411244	Phage tail completion protein
6403449	6413362	9913	6412086	6412658	Baseplate assembly protein V
6403449	6413362	9913	6412655	6412999	Phage baseplate assembly protein
6403449	6413362	9913	6412996	6413913	Baseplate assembly protein J
6414976	6431666	16690	6414524	6416341	Phage tail fiber protein
6414976	6431666	16690	6416351	6416785	Phage tail fiber assembly protein
6414976	6431666	16690	6416886	6418061	Phage major tail sheath protein
6414976	6431666	16690	6418118	6418633	Phage major tail tube protein
6414976	6431666	16690	6418688	6419017	Phage tail fibers
6414976	6431666	16690	6419026	6419145	hypothetical protein
6414976	6431666	16690	6419135	6421894	Phage tail length tape-measure protein
6414976	6431666	16690	6421900	6422340	Phage tail protein
6414976	6431666	16690	6422337	6423614	Phage protein D
6414976	6431666	16690	6425085	6425435	Phage protein
6414976	6431666	16690	6425488	6425604	Phage protein
6414976	6431666	16690	6426181	6426393	hypothetical protein
6414976	6431666	16690	6426456	6426893	Orf33
6414976	6431666	16690	6427180	6427530	hypothetical protein
6414976	6431666	16690	6427607	6427840	Phage protein
6414976	6431666	16690	6427837	6430557	Phage-related protein
6414976	6431666	16690	6430602	6430955	hypothetical protein
6414976	6431666	16690	6430967	6431173	FIG00957497: hypothetical protein
6414976	6431666	16690	6431477	6433387	C-5 cytosine-specific DNA methylase
6431894	6436329	4435	6431477	6433387	C-5 cytosine-specific DNA methylase
6431894	6436329	4435	6433384	6434616	3'-phosphoadenosine 5'-phosphosulfate sulfurtransferase DndC
6431894	6436329	4435	6435021	6436169	Mobile element protein
6431894	6436329	4435	6436288	6436485	hypothetical protein
