# Supplementary material for: Acquisition of resistance to carbapenem and macrolide-mediated quorum sensing inhibition by Pseudomonas aeruginosa via ICETn43716385
Source: Commun Biol. 2018 May 31;1:57. doi: 10.1038/s42003-018-0064-0 (PMC6123621; doi:10.1038/s42003-018-0064-0)
Supplement: Supplementary file 5 — Supplementary Data 3 [file 42003_2018_64_MOESM5_ESM.xlsx]

## Sheet: Sheet1
Supplementary Data 3. The 550 differentially expressed genes between azithromycin-treated and non-treated PAO1.
	(Cut-off: fold-change > 4, P value < 0.05)
Gene name	Fold change	pvalue	Functional annotation
adk	6.22882	5.55544e-206	adenylate kinase
aer2	-5.47402	4.47428e-225	aerotaxis transducer Aer2
ansB	-4.37359	0	glutaminase-asparaginase
aprA	-12.9476	0	alkaline metalloproteinase precursor
arcA	-4.80233	1.83785e-170	arginine deiminase
arcB	-6.4147	4.76717e-212	ornithine carbamoyltransferase, catabolic
arcC	-11.2913	0	carbamate kinase
argF	6.53242	4.59417e-131	ornithine carbamoyltransferase, anabolic
argS	5.16121	4.71514e-129	arginyl-tRNA synthetase
aroP2	7.42588	8.72539e-107	aromatic amino acid transport protein AroP2
atpB	5.18835	2.47608e-171	ATP synthase A chain
atpF	4.43729	9.10863e-68	ATP synthase B chain
atpH	4.20368	3.53918e-104	ATP synthase delta chain
bacA	7.31025	2.53835e-89	bacitracin resistance protein
bkdB	-4.33133	3.05495e-91	branched-chain alpha-keto acid dehydrogenase (lipoamide component)
capB	8.52473	4.99737e-46	cold acclimation protein B
ccoO2	5.7221	4.53046e-35	Cytochrome c oxidase, cbb3-type, CcoO subunit
coaB	-4.21315	1.47807e-35
coIII	-7.005	1.55406e-162	cytochrome c oxidase, subunit III
comL	6.13238	8.65009e-140	competence protein ComL
coxA	-19.521	1.10073e-230	cytochrome c oxidase, subunit I
coxB	-13.409	3.45469e-212	cytochrome c oxidase, subunit II
cpo	-15.7363	0	chloroperoxidase precursor
cupB3	-4.89974	1.42038e-92	usher CupB3
cycH	4.54089	2.16852e-40	cytochrome c-type biogenesis protein
dapA	4.07676	1.28458e-158	dihydrodipicolinate synthase
dauA	7.24643	1.95012e-65	FAD-dependent catabolic D-arginine dehydrogenase, DauA
dauB	7.18487	5.24784e-85
dipZ	4.29797	3.69521e-54	thiol:disulfide interchange protein DipZ
efp	7.76639	3.03539e-156	translation elongation factor P
exaB	-4.73934	5.15632e-11	cytochrome c550
exaC	-7.94112	1.04579e-29	NAD+ dependent aldehyde dehydrogenase ExaC
fabD	4.72109	2.8661e-114	malonyl-CoA-[acyl-carrier-protein] transacylase
fabH2	6.31832	1.58567e-172	3-oxoacyl-[acyl-carrier-protein] synthase III
fahA	26.0637	0	fumarylacetoacetase
flgK	-5.34652	0	flagellar hook-associated protein 1 FlgK
flp	-13.6156	2.97035e-74
folA	5.46049	1.54897e-47	dihydrofolate reductase
folB	4.88812	1.01029e-27	dihydroneopterin aldolase
fpr	4.80609	8.68522e-124
fumC2	-4.02123	1.39747e-179	fumarate hydratase
fusA2	-4.67	6.79176e-163	elongation factor G
gatC	5.37071	6.08158e-46	Glu-tRNA(Gln) amidotransferase subunit C
gcvH2	16.4528	2.20523e-277	glycine cleavage system protein H2
gcvP1	-6.1034	0	glycine cleavage system protein P1
gcvP2	9.73956	1.34715e-255	glycine cleavage system protein P2
ggt	-4.49865	2.7881e-168	gamma-glutamyltranspeptidase precursor
glgB	-6.34007	1.11397e-62	1,4-alpha-glucan branching enzyme
glyA2	7.65923	4.49929e-178	serine hydroxymethyltransferase
glyA3	5.971	1.66169e-150	serine hydroxymethyltransferase
gmk	5.34433	2.2551e-67	guanylate kinase
grx	5.79587	8.77091e-46
guaB	4.57415	4.40039e-155	inosine-5'-monophosphate dehydrogenase
hcnA	5.38524	4.03773e-45	hydrogen cyanide synthase HcnA
hcnB	4.01245	1.65121e-121	hydrogen cyanide synthase HcnB
hemA	4.54059	3.54563e-72	glutamyl-tRNA reductase
hisC2	4.35217	5.21414e-98	histidinol-phosphate aminotransferase
hmgA	35.3307	0	homogentisate 1,2-dioxygenase
hpd	37.2234	0	4-hydroxyphenylpyruvate dioxygenase
hprA	6.51345	1.332e-51	glycerate dehydrogenase
htpX	6.74572	8.16135e-240	heat shock protein HtpX
hutC	-5.33826	7.79189e-154	histidine utilization repressor HutC
hutG	-20.3572	0	N-formylglutamate amidohydrolase
hutH	-18.2544	1.2158e-246	histidine ammonia-lyase
hutI	-14.6712	3.2762e-187	imidazolone-5-propionate hydrolase HutI
hutU	-19.2637	0	urocanase
icp	7.85043	2.30719e-88
ilvA2	12.3873	3.24933e-116	threonine dehydratase, biosynthetic
infA	4.46413	7.65173e-79	initiation factor
ispA	4.41677	1.34066e-53	geranyltranstransferase
lasI	-4.16883	8.40327e-64	autoinducer synthesis protein LasI
ldh	-4.4901	7.14707e-230	leucine dehydrogenase
lecA	-10.1263	1.8087e-100	LecA
lipA	-5.05189	3.06347e-121	lactonizing lipase precursor
liuE	-5.07199	7.31624e-302	3-hydroxy-3-methylglutaryl-CoA lyase
lpxB	4.45864	5.8338e-52	lipid A-disaccharide synthase
lytB	4.86935	7.40222e-130	LytB protein
maiA	42.7818	0	maleylacetoacetate isomerase
micA	5.4882	1.62224e-31	DNA mismatch repair protein MicA
minD	4.24513	9.66524e-178	cell division inhibitor MinD
mmsA	-16.9549	0	methylmalonate-semialdehyde dehydrogenase
mmsB	-13.5572	0	3-hydroxyisobutyrate dehydrogenase
mreB	4.3991	1.53165e-103	rod shape-determining protein MreB
mreD	6.27711	6.70839e-28	rod shape-determining protein MreD
nadD	5.19023	3.97016e-63
napA	-4.17327	7.08307e-119	periplasmic nitrate reductase protein NapA
napE	-5.58344	1.0735e-119	periplasmic nitrate reductase protein NapE
napF	-4.03629	1.04033e-36	ferredoxin protein NapF
nhaP	6.33828	2.59433e-163	Na+/H+ antiporter NhaP
nirM	4.47482	3.09201e-05	cytochrome c-551 precursor
nosF	-5.18988	2.46633e-15	NosF protein
omlA	6.75632	2.16456e-157	Outer membrane lipoprotein OmlA precursor
oprG	5.80459	3.23439e-177	Outer membrane protein OprG precursor
PA0038	-4.56453	1.93216e-57
PA0045	9.59892	3.72042e-99	hypothetical protein
PA0046	7.74596	3.31711e-49
PA0047	11.288	2.70229e-76
PA0052	-5.30024	3.14411e-105
PA0080	6.36968	4.1065e-79
PA0107	-11.5619	1.78907e-166	conserved hypothetical protein
PA0110	-12.9678	5.5833e-114	hypothetical protein
PA0111	-31.6514	2.03715e-168
PA0112	-20.75	1.90089e-125	hypothetical protein
PA0113	-16.0865	1.00712e-175	probable cytochrome c oxidase assembly factor
PA0173	-6.02669	2.13804e-59	probable methylesterase
PA0174	-6.48392	6.1618e-45	conserved hypothetical protein
PA0175	-9.39979	1.04329e-196	probable chemotaxis protein methyltransferase
PA0236	6.23054	3.40586e-38	probable transcriptional regulator
PA0256	-4.06774	8.98437e-72
PA0320	4.27381	1.89519e-29
PA0329	-4.34043	1.11383e-53
PA0359	4.16464	1.14249e-136
PA0380	7.66026	6.43594e-21
PA0385	14.335	1.69864e-86
PA0422	12.8973	5.27536e-276	conserved hypothetical protein
PA0451	-4.44106	5.2331e-67
PA0456	4.67615	6.46338e-52	probable cold-shock protein
PA0541	4.41872	3.72505e-37	hypothetical protein
PA0563	4.08541	7.72421e-107	conserved hypothetical protein
PA0565	-4.38105	2.24386e-84	conserved hypothetical protein
PA0586	-11.4398	0
PA0587	-9.0479	0
PA0588	-6.18437	1.31703e-176	conserved hypothetical protein
PA0656	-4.79913	1.04979e-85	probable HIT family protein
PA0742	-4.06015	4.41052e-32
PA0744	-7.04763	5.32206e-238	probable enoyl-CoA hydratase/isomerase
PA0745	-5.39698	4.42437e-155	probable enoyl-CoA hydratase/isomerase
PA0747	-4.19884	5.85345e-194	probable aldehyde dehydrogenase
PA0775	8.82659	1.17166e-63	conserved hypothetical protein
PA0777	4.72068	2.67494e-14	hypothetical protein
PA0788	-6.78371	3.65128e-193	hypothetical protein
PA0789	8.13052	1.29101e-171	probable amino acid permease
PA0800	16.7998	6.10156e-92
PA0801	4.18197	1.39524e-56
PA0802	7.34495	7.3065e-40
PA0805	6.23238	1.56529e-95
PA0818	4.23707	5.78798e-16
PA0880	-5.03216	4.88813e-05
PA0925	4.02203	6.37755e-66
PA0952	9.46799	8.09867e-115
PA0961	7.8898	4.06693e-68	probable cold-shock protein
PA1041	-5.33745	1.06477e-157	probable outer membrane protein precursor
PA1052a	16.8228	6.61503e-49
PA1088	-4.43826	3.77176e-108
PA1116	4.33575	1.96502e-29
PA1118	-4.49278	2.95098e-152
PA1135	-6.51227	1.05827e-162	conserved hypothetical protein
PA1157	5.27924	3.89537e-49	probable two-component response regulator
PA1158	4.29062	2.59988e-58	probable two-component sensor
PA1190	-11.4597	1.438e-158
PA1212	-6.99599	2.56338e-42	probable major facilitator superfamily (MFS) transporter
PA1213	-7.21039	9.51911e-36	hypothetical protein
PA1214	-6.37652	2.47172e-46	hypothetical protein
PA1215	-7.62212	1.09253e-77	hypothetical protein
PA1216	-9.55119	6.72282e-154
PA1217	-6.13297	8.10489e-188	probable 2-isopropylmalate synthase
PA1218	-5.66883	9.06911e-108
PA1220	-4.00918	1.427e-33
PA1244	-7.60369	1.64852e-273
PA1274	7.36955	3.79356e-24	conserved hypothetical protein
PA1289	-6.51578	3.06209e-54
PA1323	-5.92475	8.65051e-101
PA1324	-5.19308	1.02723e-100
PA1324.1	-4.49936	7.8101e-23
PA1325	34.0861	1.02145e-118
PA1327	-4.88039	2.91253e-241	probable protease
PA1339	-4.62516	3.67626e-101
PA1340	-5.28628	7.90308e-202
PA1341	-4.76193	7.63756e-180
PA1360	6.75405	3.56555e-28	conserved hypothetical protein
PA1404	-6.28331	5.25402e-95
PA1428	26.5642	3.23958e-66	conserved hypothetical protein
PA1478	4.69907	7.28664e-12	hypothetical protein
PA1548	4.80787	9.41645e-25
PA1595	6.32285	1.06109e-60	hypothetical protein
PA1617	-4.18476	1.51078e-97	probable AMP-binding enzyme
PA1644	4.23675	6.34093e-77	conserved hypothetical protein
PA1656	4.34727	7.8548e-117
PA1692	6.78164	5.67202e-46	probable translocation protein in type III secretion
PA1697	8.20104	1.12688e-218	ATP synthase in type III secretion system
PA1699	19.3662	2.44908e-140
PA1700	12.3165	5.89996e-67
PA1701	18.6567	1.70007e-48
PA1702	13.8129	1.93004e-31
PA1728	-6.75873	1.20291e-219
PA1741	4.66733	4.20269e-38	hypothetical protein
PA1750	5.22564	9.00499e-167	phospho-2-dehydro-3-deoxyheptonate aldolase
PA1784	-4.57046	1.11579e-186
PA1790	6.07203	1.21414e-24
PA1791	10.3801	3.6417e-71
PA1825	4.58553	2.04857e-57
PA1837a	-5.22469	1.49912e-113
PA1844	5.67433	1.52501e-14
PA1870	-5.09366	2.44485e-23
PA1874	-18.9107	0
PA1875	-15.8037	0	probable outer membrane protein precursor
PA1876	-16.8447	0	probable ATP-binding/permease fusion ABC transporter
PA1877	-20.8304	0	probable secretion protein
PA1878	-6.93623	1.07759e-118
PA1879	-5.49181	1.60349e-47	hypothetical protein
PA1887	-5.82953	5.12269e-161
PA1888	-5.89942	2.02626e-247
PA1914	-43.9903	0
PA1930	-9.97915	7.31729e-204	probable chemotaxis transducer
PA1964	4.19599	4.66646e-57	probable ATP-binding component of ABC transporter
PA2006	11.0948	3.61636e-83	probable major facilitator superfamily (MFS) transporter
PA2010	4.53868	5.43436e-60	probable transcriptional regulator
PA2019	9.84554	1.73595e-103
PA2021	-7.22899	2.4484e-75
PA2024	-4.75396	1.17271e-71
PA2031	-4.05181	4.12369e-77
PA2115	7.24611	9.44084e-30	probable transcriptional regulator
PA2140	-4.52598	3.92254e-05	probable metallothionein
PA2142	-4.39213	1.63673e-57	probable short-chain dehydrogenase
PA2142a	-4.0692	1.08504e-55
PA2146	-4.33882	4.68855e-18
PA2148	-5.42523	2.79261e-18	conserved hypothetical protein
PA2149	-5.72669	9.26647e-19
PA2150	-6.02967	6.46192e-31	conserved hypothetical protein
PA2151	-5.47364	6.95968e-80	conserved hypothetical protein
PA2152	-5.74247	2.43436e-73	probable trehalose synthase
PA2154	-4.81833	2.81885e-27
PA2155	-5.33158	5.6328e-20	probable phospholipase
PA2160	-5.51522	1.65058e-106	probable glycosyl hydrolase
PA2161	-8.20071	8.73347e-20
PA2162	-5.64407	3.32567e-46	probable glycosyl hydrolase
PA2164	-4.30558	3.55223e-37	probable glycosyl hydrolase
PA2165	-4.17283	2.55683e-42	probable glycogen synthase
PA2167	-11.6067	1.07603e-139
PA2168	-10.5593	5.19114e-42	hypothetical protein
PA2169	-5.49948	2.39515e-23
PA2170	-4.13314	0.00036875
PA2171	-6.34737	1.08546e-39
PA2172	-4.19585	2.34858e-20
PA2173	-4.89402	2.57372e-19
PA2173a	-4.69498	1.48288e-15
PA2174	-5.9546	5.92713e-80
PA2177	-4.48411	1.45388e-114	probable sensor/response regulator hybrid
PA2178	-5.44393	7.09334e-65	hypothetical protein
PA2179	-4.17349	3.3994e-20	hypothetical protein
PA2180	-5.28449	2.48464e-38
PA2201	8.56726	1.17424e-33
PA2202	5.02791	8.06217e-14	probable amino acid permease
PA2203	8.90956	2.91523e-12	probable amino acid permease
PA2204	5.56273	6.13279e-65	probable binding protein component of ABC transporter
PA2222	-5.64421	4.68322e-76
PA2223	-5.57302	2.34388e-73	hypothetical protein
PA2370	-5.98715	9.32495e-37
PA2371	-5.82428	1.29882e-183
PA2377	-6.06844	9.65632e-161
PA2393	4.97589	1.35919e-136	putative dipeptidase
PA2422	-4.65376	5.06797e-21
PA2433	-10.0595	1.65344e-185
PA2436	5.99925	3.25538e-114
PA2463	10.1403	4.69253e-91	hypothetical protein
PA2464	9.81541	3.57396e-173
PA2486	-6.01862	2.22855e-55
PA2564	-4.09013	6.5661e-108	hypothetical protein
PA2571	-5.84892	7.25275e-155	probable two-component sensor
PA2572	-4.83822	3.4689e-297	probable two-component response regulator
PA2573	-4.26442	1.50534e-150	probable chemotaxis transducer
PA2618	-5.49504	1.88856e-132	hypothetical protein
PA2627	4.70304	2.39522e-55
PA2685	7.1007	1.00613e-258
PA2699	-10.1907	2.23785e-118	hypothetical protein
PA2708	-4.06578	2.04741e-55
PA2712	6.74755	1.64379e-79	hypothetical protein
PA2754	-5.16931	4.39969e-129
PA2772a	4.95435	2.84455e-11
PA2774	4.03428	3.51712e-34
PA2775	5.7196	3.54859e-50
PA2777	-5.05799	5.51238e-65	conserved hypothetical protein
PA2779	-4.66571	9.42476e-104
PA2792	4.01442	1.84034e-21
PA2828	6.21141	5.01991e-101	probable aminotransferase
PA2900	12.1528	3.08073e-282	probable outer membrane protein precursor
PA2901	5.57483	3.01573e-93
PA2918	-6.67652	1.69537e-126	probable short-chain dehydrogenase
PA2919	-5.99374	1.88197e-28
PA2921	5.12971	5.09299e-36	probable transcriptional regulator
PA2937	-5.60622	1.12665e-102
PA2938	-5.22336	1.1794e-62	probable transporter
PA2939	-7.29474	0	probable aminopeptidase
PA2943	4.71976	2.98854e-36	phospho-2-dehydro-3-deoxyheptonate aldolase
PA2983	6.42185	2.89892e-114	probable tolQ-type transport protein
PA3023	-4.32543	5.21804e-63	conserved hypothetical protein
PA3040	-4.48186	1.29519e-96
PA3041	-4.0449	1.69803e-117
PA3089	-4.28243	6.90965e-52
PA3093	4.49849	2.07316e-86	hypothetical protein
PA3129	4.27023	1.12502e-51	conserved hypothetical protein
PA3139.1	5.32694	3.79098e-07
PA3209	5.79019	1.26745e-06
PA3231	-6.66471	8.48391e-20
PA3233	-4.30901	2.67928e-40	hypothetical protein
PA3234	-6.07184	1.23313e-126	probable sodium:solute symporter
PA3235	-4.34903	2.36491e-36
PA3262	4.68736	1.88973e-87	probable peptidyl-prolyl cis-trans isomerase, FkbP-type
PA3263	6.77636	4.10618e-141	conserved hypothetical protein
PA3268	4.36975	9.78133e-78	probable TonB-dependent receptor
PA3273	-5.96079	3.76194e-34
PA3274	-4.40116	9.35328e-44
PA3311	-4.73542	3.0027e-127
PA3315	-5.76635	4.82137e-77	probable permease of ABC transporter
PA3327	5.97889	2.73972e-233	probable non-ribosomal peptide synthetase
PA3328	7.32586	2.53821e-86	probable FAD-dependent monooxygenase
PA3329	6.0428	2.61425e-105
PA3330	7.5461	1.3565e-119	probable short chain dehydrogenase
PA3331	4.01931	8.23609e-71	cytochrome P450
PA3332	11.8991	8.16535e-239	conserved hypothetical protein
PA3335	4.54505	2.59559e-67
PA3336	4.83087	1.87486e-115	probable major facilitator superfamily (MFS) transporter
PA3388	4.18126	1.78446e-15
PA3409	5.65515	1.64788e-98
PA3410	8.46109	2.11296e-204
PA3415	-22.7223	6.3874e-293	probable dihydrolipoamide acetyltransferase
PA3416	-18.2283	0	probable pyruvate dehydrogenase E1 component, beta chain
PA3417	-14.2004	2.1357e-247	probable pyruvate dehydrogenase E1 component, alpha subunit
PA3451	-8.31071	1.55114e-132
PA3459	-4.14898	1.64628e-107	probable glutamine amidotransferase
PA3460	-5.71491	1.93039e-119	probable acetyltransferase
PA3461	-7.71339	6.70615e-130
PA3469	5.71506	7.36439e-46	conserved hypothetical protein
PA3474	5.3619	1.39772e-29	conserved hypothetical protein
PA3483	12.0005	9.5148e-157
PA3485	4.68133	7.81666e-19
PA3567	-5.33001	7.7905e-107	probable oxidoreductase
PA3568	-29.1548	0	probable acetyl-coa synthetase
PA3586	4.61124	4.52375e-17
PA3647	5.89261	2.18836e-103	probable outer membrane protein precursor
PA3665	4.45424	4.62948e-38	hypothetical protein
PA3675	4.84012	2.49775e-63
PA3685	6.11794	2.80111e-32
PA3688	-5.64793	6.45753e-138
PA3709	-14.8177	1.9506e-277	probable major facilitator superfamily (MFS) transporter
PA3710	-13.082	0	probable GMC-type oxidoreductase
PA3723	-8.99488	0	probable FMN oxidoreductase
PA3726	4.91179	1.13784e-23
PA3762	4.53185	1.82741e-136
PA3822	10.6303	7.29817e-147
PA3837	5.85606	1.03734e-139	probable permease of ABC transporter
PA3838	4.49239	7.72433e-96	probable ATP-binding component of ABC transporter
PA3842	4.50831	2.91455e-91
PA3905	6.22696	1.47887e-65
PA3906	4.81949	5.11587e-33
PA3919	-16.0019	0	conserved hypothetical protein
PA3923	-4.60304	1.65289e-132
PA3957	-4.22244	2.80278e-42	probable short-chain dehydrogenase
PA3967	6.67567	1.34914e-22	hypothetical protein
PA3985	4.56783	1.90756e-38
PA3986	-4.48378	2.98346e-99
PA3988	4.42201	2.15464e-124
PA4004	7.25028	8.60035e-62	conserved hypothetical protein
PA4005	6.00588	4.36761e-107
PA4013	6.17003	7.69116e-53
PA4025	-4.21909	8.97607e-59	probable ethanolamine ammonia-lyase light chain
PA4029	4.74204	1.46368e-50
PA4041	-4.53999	6.96299e-71
PA4045	5.39227	2.05489e-32	conserved hypothetical protein
PA4046	4.10259	1.82385e-18
PA4058	5.82593	5.07562e-58
PA4063	11.0644	2.23142e-30
PA4065	4.30949	4.58062e-33	hypothetical protein
PA4139	-4.46479	2.96537e-51
PA4270.1	8.65125	4.69892e-09
PA4272.1	14.1166	3.77577e-268
PA4294	-14.1444	0
PA4298	-20.3514	6.97598e-75
PA4341	-4.03585	1.37546e-39	probable transcriptional regulator
PA4371	4.61278	5.50209e-68	hypothetical protein
PA4374	7.64904	5.46161e-108
PA4377	-18.7805	0
PA4387	4.11709	9.93265e-46	conserved hypothetical protein
PA4390	5.27606	1.93926e-142
PA4404	4.47955	1.58058e-74
PA4429	14.9177	0	probable cytochrome c1 precursor
PA4438	6.04406	4.90486e-57	conserved hypothetical protein
PA4456	4.39083	1.7883e-107	probable ATP-binding component of ABC transporter
PA4524.1	4.14992	1.57531e-29
PA4573	-11.4985	3.86165e-160
PA4574	9.26615	6.50494e-128	conserved hypothetical protein
PA4607	-7.16993	0
PA4608	-5.44849	5.43242e-260	hypothetical protein
PA4611	-5.12192	3.8575e-134
PA4616	6.5448	7.95786e-34	probable c4-dicarboxylate-binding protein
PA4637a	-17.1331	0
PA4648	-14.2918	9.40627e-261
PA4649	-9.5589	8.84276e-73
PA4650	-8.82326	2.71265e-89
PA4651	-15.4235	3.37335e-262
PA4652	-10.6869	7.46993e-165
PA4653	-6.28737	8.92729e-87
PA4671	16.2339	0	probable ribosomal protein L25
PA4672	15.9401	4.93885e-126	peptidyl-tRNA hydrolase
PA4675	4.00879	3.5874e-139
PA4680	-5.73788	1.45781e-47
PA4682	-4.4127	7.16315e-145
PA4685	4.66008	3.69386e-35
PA4702	-5.49332	2.4775e-71
PA4724.1	7.20606	1.48586e-53
PA4746	9.7976	4.14731e-195
PA4781	-4.88117	2.92864e-251	cyclic di-GMP phosphodiesterase
PA4789	4.05495	1.84191e-21
PA4837	4.11641	2.21096e-11	probable outer membrane protein precursor
PA4877	-5.83781	2.27365e-60	hypothetical protein
PA4880	-4.49593	5.39914e-78	probable bacterioferritin
PA4896	4.52728	5.06963e-113	probable sigma-70 factor, ECF subfamily
PA4915	-4.12094	3.12908e-133	probable chemotaxis transducer
PA4925	-6.08667	4.79363e-198	conserved hypothetical protein
PA4933	10.1828	0
PA4963	9.72655	0
PA5081	8.88631	1.08092e-100	hypothetical protein
PA5082	91.9424	0
PA5083	72.2745	5.55876e-259
PA5084	58.7033	1.95561e-279
PA5093	-14.9866	2.79216e-242	probable histidine/phenylalanine ammonia-lyase
PA5094	-14.9357	0	probable ATP-binding component of ABC transporter
PA5095	-12.8444	1.03316e-239	probable permease of ABC transporter
PA5096	-21.8635	0	probable binding protein component of ABC transporter
PA5097	-13.8396	2.08743e-216	probable amino acid permease
PA5099	-19.3942	4.02013e-247	probable transporter
PA5101	-4.15505	7.94406e-41
PA5104	-4.58108	3.76632e-53
PA5106	-7.17342	2.63543e-229	conserved hypothetical protein
PA5130	7.84454	5.08804e-149
PA5135	5.36212	1.88993e-48	conserved hypothetical protein
PA5138	6.81219	2.41523e-195	hypothetical protein
PA5139	13.5972	7.78939e-82	hypothetical protein
PA5169	-4.7568	1.45796e-115
PA5180	-4.49735	8.79335e-43	conserved hypothetical protein
PA5181	-8.76754	3.88828e-211	probable oxidoreductase
PA5244	5.71635	1.64452e-95
PA5273	4.04985	1.06134e-41
PA5343	4.50022	1.62935e-67
PA5357	5.00263	7.13831e-66	hypothetical protein
PA5435	-4.74128	9.06602e-167	probable transcarboxylase subunit
PA5467	4.58836	4.08852e-30
PA5470	9.18291	3.57273e-81	probable peptide chain release factor
PA5472	6.52567	2.53429e-118	hypothetical protein
PA5503	4.105	3.9471e-41	probable ATP-binding component of ABC transporter
PA5504	14.1242	4.14657e-139	D-methionine ABC transporter membrane protein
PA5515	8.50839	1.26646e-108
PA5527	-6.44343	2.54084e-139
PA5546	-5.46199	0	conserved hypothetical protein
pcrD	6.33794	7.38554e-214	type III secretory apparatus protein PcrD
pcrG	4.0564	1.52932e-47	regulator in type III secretion
pcrR	4.45998	3.68467e-11	transcriptional regulator protein PcrR
phhA	26.2665	0	phenylalanine-4-hydroxylase
phhB	6.78363	1.96145e-188	pterin-4-alpha-carbinolamine dehydratase
phhC	9.29433	0	aromatic amino acid aminotransferase
phrS	4.40734	1.25169e-56	PhrS
phzA1	10.5673	8.24498e-36	probable phenazine biosynthesis protein
phzA2	7.77339	1.541e-47	probable phenazine biosynthesis protein
phzB1	6.62755	1.71421e-68	probable phenazine biosynthesis protein
phzB2	6.68525	1.06688e-80	probable phenazine biosynthesis protein
phzC1	5.16917	7.93754e-08	phenazine biosynthesis protein PhzC
phzC2	5.9702	1.46999e-08	phenazine biosynthesis protein PhzC
phzG2	5.13692	1.53024e-14	probable pyridoxamine 5'-phosphate oxidase
polB	-4.17088	8.26947e-106	DNA polymerase II
popN	23.7857	2.46892e-281	Type III secretion outer membrane protein PopN precursor
pprA	-12.3364	0	two-component sensor PprA
pra	-4.60089	7.78734e-173	protein activator
prfA	4.2049	7.99405e-52	peptide chain release factor 1
proA	5.14861	2.39267e-95	gamma-glutamyl phosphate reductase
prs	10.1194	7.19502e-294	ribose-phosphate pyrophosphokinase
pscB	5.73818	5.48898e-109	type III export apparatus protein
pscE	4.00293	3.88339e-68	type III export protein PscE
pscG	4.05858	1.44191e-80	type III export protein PscG
pscH	4.01431	3.19613e-54	type III export protein PscH
pscJ	4.75522	1.23751e-72	type III export protein PscJ
pscK	18.9022	4.4126e-134	type III export protein PscK
pscL	4.15355	3.9164e-54	type III export protein PscL
pscO	7.96469	1.3684e-56	translocation protein in type III secretion
pscP	10.5995	1.02094e-135	translocation protein in type III secretion
pscQ	4.75752	2.23999e-74	translocation protein in type III secretion
pscT	6.0369	2.18403e-34	translocation protein in type III secretion
pscU	5.56084	7.50177e-49	translocation protein in type III secretion
pslE	-5.24515	1.05092e-297	PslE
pslF	-6.48947	1.06894e-113	PslF
pslG	-4.18517	4.21535e-101	PslG
pslH	-5.02326	2.95701e-86	PslH
pslI	-5.06016	8.31075e-77	PslI
pslL	-6.12937	1.38149e-133	hypothetical protein
purD	5.18085	2.35289e-65	phosphoribosylamine--glycine ligase
purE	8.14474	1.20242e-67	phosphoribosylaminoimidazole carboxylase, catalytic subunit
purK	5.19899	1.60767e-88	phosphoribosylaminoimidazole carboxylase
purU1	4.8161	1.17933e-127	formyltetrahydrofolate deformylase
putA	10.2779	2.96462e-259	proline dehydrogenase PutA
putP	10.4995	3.20438e-62	sodium/proline symporter PutP
pvdN	9.06456	1.48558e-203	PvdN
pvdO	8.35424	2.37919e-180	PvdO
pvdP	5.72932	5.79211e-234	PvdP
pyrD	4.45457	4.12506e-96	dihydroorotate dehydrogenase
queA	4.3484	4.13268e-37	S-adenosylmethionine:trna ribosyltransferase-isomerase
rbfA	5.37633	2.1113e-39	ribosome-binding factor A
rcpA	-6.42587	6.26105e-241	RcpA
rimM	4.11091	4.21904e-90	16S rRNA processing protein
rluD	5.19447	5.2583e-123	pseudouridine synthase
rmf	-40.5217	0	ribosome modulation factor
rnk	5.36133	1.66177e-104	nucleoside diphosphate kinase regulator
rpe	6.2793	2.39152e-86	ribulose-phosphate 3-epimerase
rplA	5.39365	1.9131e-147	50S ribosomal protein L1
rplC	5.46296	7.91451e-145	50S ribosomal protein L3
rplD	5.24192	4.83045e-165	50S ribosomal protein L4
rplE	4.24313	1.24106e-83	50S ribosomal protein L5
rplF	4.26651	9.12343e-192	50S ribosomal protein L6
rplI	9.99771	0	50S ribosomal protein L9
rplJ	12.8414	1.67348e-288	50S ribosomal protein L10
rplK	7.2275	1.73019e-209	50S ribosomal protein L11
rplL	10.043	5.10392e-162	50S ribosomal protein L7 / L12
rplM	4.53757	5.50392e-188	50S ribosomal protein L13
rplN	4.77424	1.57807e-98	50S ribosomal protein L14
rplO	4.15969	6.96459e-128	50S ribosomal protein L15
rplS	4.39905	1.54407e-94	50S ribosomal protein L19
rplU	18.8924	6.43897e-262	50S ribosomal protein L21
rplX	4.63469	8.5096e-64	50S ribosomal protein L24
rpmA	8.69257	2.12665e-292	50S ribosomal protein L27
rpmB	5.37535	1.87052e-197	50S ribosomal protein L28
rpmD	4.25186	2.28744e-69	50S ribosomal protein L30
rpmG	4.81439	2.55488e-62	50S ribosomal protein L33
rpsB	13.9311	0	30S ribosomal protein S2
rpsF	11.5499	0	30S ribosomal protein S6
rpsI	7.55672	1.47157e-172	30S ribosomal protein S9
rpsJ	4.34547	1.09756e-46	30S ribosomal protein S10
rpsM	4.57092	1.21732e-94	30S ribosomal protein S13
rpsN	4.6809	9.34747e-102	30S ribosomal protein S14
rpsO	4.24426	4.08633e-70	30S ribosomal protein S15
rpsP	4.62259	1.94581e-121	30S ribosomal protein S16
rpsR	10.661	2.25139e-219	30S ribosomal protein S18
rpsT	4.49716	2.78203e-122	30S ribosomal protein S20
rsmY	-6.91218	2.03471e-81	regulatory RNA RsmY
sdhB	5.14666	2.23515e-240	succinate dehydrogenase (B subunit)
secF	6.47861	7.65348e-162	secretion protein SecF
tadA	-15.8929	6.87333e-284	TadA ATPase
tadB	-6.04596	6.73129e-108
tadC	-10.3264	7.036e-201
tadD	-14.9422	1.12731e-195	TadD
tadG	-8.57406	0
tadZ	-9.19516	6.99929e-218
thiE	10.5997	3.65672e-120	thiamin-phosphate pyrophosphorylase
thiG	6.76735	5.26798e-129	thiamine biosynthesis protein, thiazole moiety
thiI	4.3516	6.28875e-61	thiazole biosynthesis protein ThiI
tig	4.63263	7.98909e-123	trigger factor
trkH	4.121	9.76626e-50	potassium uptake protein TrkH
trpG	13.4285	0	anthranilate synthase component II
tyrS	20.2395	2.5594e-102	tyrosyl-tRNA synthetase
ureD	5.12224	1.21566e-09	urease accessory protein
xdhA	-6.01912	9.81429e-126	xanthine dehydrogenase
xdhB	-6.51596	1.08573e-190	xanthine dehydrogenase
yrfI	6.85174	1.01581e-85	heat shock protein HSP33
