# Supplementary material for: Acquisition of resistance to carbapenem and macrolide-mediated quorum sensing inhibition by Pseudomonas aeruginosa via ICETn43716385
Source: Commun Biol. 2018 May 31;1:57. doi: 10.1038/s42003-018-0064-0 (PMC6123621; doi:10.1038/s42003-018-0064-0)
Supplement: Supplementary file 6 — Supplementary Data 4 [file 42003_2018_64_MOESM6_ESM.xlsx]

## Sheet: Sheet1
Supplementary Data 4. Six differentially expressed genes between azithromycin-treated and non-treated PAO1/pUCP18::msr(E).
	(Cut-off: fold-change > 4, P value < 0.05)
Gene name	Fold change	P value	Function
PA0781	-4.5477	4.90711e-21	hypothetical protein
PA3600	-7.48943	8.95215e-34	conserved hypothetical protein
PA3601	-9.5369	2.49456e-33	conserved hypothetical protein
PA4063	-9.50821	7.44786e-27
PA4836	-7.09335	4.94301e-26	hypothetical protein
PA4837	-8.03708	4.17923e-23	probable outer membrane protein precursor
